# Supplementary material for: Role of miRNA-mRNA Interaction in Neural Stem Cell Differentiation of Induced Pluripotent Stem Cells
Source: Int J Mol Sci. 2020 Sep 23;21(19):6980. doi: 10.3390/ijms21196980 (PMC7582477; doi:10.3390/ijms21196980)
Supplement: Supplementary file 1 [file ijms-21-06980-s001.zip]

Archive with 2 entries (2 files):
- SupplementaryFiles/Table S1.xlsx
- SupplementaryFiles/Table S2.xlsx
