# Supplementary material for: Role of miRNA-mRNA Interaction in Neural Stem Cell Differentiation of Induced Pluripotent Stem Cells
Source: Int J Mol Sci. 2020 Sep 23;21(19):6980. doi: 10.3390/ijms21196980 (PMC7582477; doi:10.3390/ijms21196980)
Supplement: Supplementary file 1 [file ijms-21-06980-s001.zip › SupplementaryFiles/Table S1.xlsx]

## Sheet: Supplementary table S1
Table S1: miRNAs and mRNAs that showed significant differential expression between iPSCs and their differentiated NSCs.
Entrez ID	Symbol	Corrected P-value	P-value	Regulation	FC (abs)	FC	Log FC	Normalized Read Count (Log2)
								iPSC-1	iPSC-2	iPSC-3	iPSC-4	iPSC-5	iPSC-6	NSC-1	NSC-2	NSC-3	NSC-4	NSC-5	NSC-6
miRNA:
406902	hsa-mir-10a	0.000147661	2.40865e-05	up	147.422	147.422	7.20381	4.23036	7.88986	8.1293	5.38994	5.78261	10.8037	13.7	15.3022	12.8714	14.7261	13.4895	15.3593
406903	hsa-mir-10b	0.000637199	0.000140093	up	80.558	80.558	6.33196	5.50599	7.69019	8.18868	4.30248	5.73286	11.2643	12.5241	14.496	11.8072	14.4002	12.6758	14.7729
407003	hsa-mir-219a-2	0.000411558	8.17279e-05	up	62.1169	62.1169	5.95691	0.982427	0.690189	0	0	1.48493	5.49891	8.831	5.0027	8.43785	7.10516	7.53394	7.48728
100302177	hsa-mir-1269a	3.80142e-06	2.18951e-07	up	20.4693	20.4693	4.35539	1.56739	0.690189	1.23448	0	0	2.25099	4.87384	4.90959	5.61003	5.5834	5.37474	5.52381
100302145	hsa-mir-1247	0.000414157	8.51812e-05	up	18.054	18.054	4.17425	1.30436	0.690189	0	0	0.899966	4.25099	5.96311	4.06159	5.5735	5.82915	5.69667	5.06695
693200	hsa-mir-615	0.000107952	1.6078e-05	up	16.5316	16.5316	4.04715	0	0.690189	0	0	0	2.83595	3.64118	4.77529	5.81166	4.81166	3.78978	4.97949
407029	hsa-mir-30a	0.00104528	0.000259465	up	8.23872	8.23872	3.04242	4.95971	5.33405	5.32194	5.30248	5.51468	6.27335	8.96491	7.01765	6.51692	9.87828	9.32272	9.26026
100500847	hsa-mir-3615	0.000252653	4.30047e-05	up	4.73426	4.73426	2.24314	2.98243	4.14962	3.55641	3.88744	2.22189	3.71042	5.38534	5.39501	6.51692	5.47648	5.99142	5.20188
406941	hsa-mir-149	0.000147661	2.33877e-05	up	3.4501	3.4501	1.78664	5.26783	5.73458	6.48241	5.6948	5.29228	5.95143	7.21407	7.11122	8.29933	7.82043	7.4394	7.25871
693235	hsa-mir-92b	0.017558	0.00834314	up	3.30242	3.30242	1.72352	13.5873	13.7383	14.3472	13.962	12.7703	13.8682	15.7346	13.2327	16.9052	15.09	16.2048	15.4473
574502	hsa-mir-500a	0.00493316	0.00181932	up	3.18521	3.18521	1.67139	5.26783	5.64439	5.32194	5.76191	6.12878	5.80557	6.27345	8.71465	6.45803	7.81166	6.72524	7.97572
574503	hsa-mir-501	0.00823863	0.00321365	up	3.14987	3.14987	1.65529	3.84041	4.01212	4.55641	4.47241	3.80686	4.05834	4.6768	6.91758	4.68042	6.53093	5.11171	6.76085
	hsa-mir-7706	0.000393953	7.54379e-05	up	3.01691	3.01691	1.59307	4.37474	3.86011	5.14137	3.62441	4.3594	4.89484	5.79499	5.62719	5.68042	6.23547	6.22274	6.25251
442907	hsa-mir-339	0.00142944	0.000405515	up	2.99022	2.99022	1.58025	2.68287	2.69019	4.04184	2.30248	3.60041	3.05834	4.44854	5.14565	4.93196	4.88038	4.59714	3.85396
407011	hsa-mir-23b	0.00131849	0.000364687	up	2.83781	2.83781	1.50478	4.30436	4.01212	4.23448	4.30248	3.48493	4.77455	5.01969	6.2881	5.09546	6.11232	5.30074	6.32526
693124	hsa-mir-532	0.00817802	0.00313201	up	2.73646	2.73646	1.45231	4.02682	4.59708	4.40441	4.62441	4.48493	4.15788	4.74552	7.34255	5.5735	6.02397	5.02244	6.30142
407048	hsa-mir-92a-1	0.000692235	0.000157103	up	2.58524	2.58524	1.3703	13.3502	13.6167	13.9221	13.6493	13.0041	13.4391	14.3414	14.2266	15.6597	14.8503	15.081	15.0441
407032	hsa-mir-30c-2	0.0023321	0.000727748	up	2.51961	2.51961	1.3332	8.23982	8.57283	8.51061	8.20937	8.40776	8.54561	9.95316	9.00645	8.78396	10.6096	9.93342	10.1987
407031	hsa-mir-30c-1	0.00328148	0.0011171	up	2.48077	2.48077	1.31079	5.64064	5.64439	5.48241	5.82604	5.51468	6.00587	7.26177	6.10423	6.17075	7.98159	7.11171	7.34872
406974	hsa-mir-197	0.00145082	0.000421871	up	2.47259	2.47259	1.30602	7.01033	7.58501	7.23448	6.72875	6.42353	7.40073	7.84673	7.76646	8.98854	8.24527	8.74863	8.62334
442909	hsa-mir-342	0.00062276	0.000132502	up	2.44727	2.44727	1.29118	6.35747	6.18204	6.36376	6.58788	6.45456	7.03235	7.87384	6.91758	7.5735	8.11945	8.00701	8.23373
406920	hsa-mir-130b	7.15605e-05	9.6429e-06	up	2.39759	2.39759	1.26158	7.84661	8.01212	8.11712	8.10984	7.80686	8.09019	9.11529	8.86068	9.99891	9.123	9.25249	9.20188
407049	hsa-mir-92a-2	0.00204907	0.000624894	up	2.30244	2.30244	1.20316	14.162	14.5598	14.9894	14.42	13.6879	14.16	15.0548	15.2128	16.3507	15.2874	15.6786	15.6137
619553	hsa-mir-484	5.19649e-05	5.00016e-06	up	2.26948	2.26948	1.18236	5.68287	6.08251	6.27888	6.25668	5.85416	6.08388	6.88911	6.95689	7.60098	7.367	7.14733	7.3718
100302117	hsa-mir-320b-1	0.0103875	0.00434655	up	2.26011	2.26011	1.17639	3.30436	4.01212	4.04184	4.47241	2.89997	3.95143	4.64118	4.32462	5.74753	4.361	5.49022	5.17588
407030	hsa-mir-30b	0.00439772	0.00158155	up	2.26004	2.26004	1.17635	3.88932	4.59708	3.23448	3.62441	4.65485	4.25099	5.85841	4.844	4.74753	5.62404	5.14028	5.09496
619556	hsa-mir-455	0.0056635	0.00212883	up	2.17634	2.17634	1.1219	2.30436	3.69019	3.23448	4.30248	3.48493	3.71042	4.36365	4.87717	4.87306	4.45411	4.32583	4.56445
100302263	hsa-mir-1908	0.0161541	0.00721777	up	2.13254	2.13254	1.09257	3.84041	3.01212	4.69391	4.62441	3.70732	4.05834	4.64118	5.11817	5.49756	4.209	5.67731	5.34872
406899	hsa-mir-106a	7.15605e-05	9.47751e-06	up	2.11602	2.11602	1.08136	5.73731	5.77765	5.75804	5.88744	5.73286	5.67725	7.09404	6.56748	6.2881	7.16147	7.04528	6.90232
574032	hsa-mir-20b	0.00105317	0.000268893	up	2.10081	2.10081	1.07095	7.57862	6.93812	7.38423	6.91719	7.45456	7.16985	8.82109	7.55729	8.18897	8.27429	8.53932	8.48728
	hsa-mir-7974	0.0375332	0.0202307	down	2.03692	-2.03692	-1.02639	5.97111	5.54817	4.40441	5.88744	5.60041	5.00587	5.38534	5.03244	3.98854	3.361	4.51225	3.97949
574455	hsa-mir-193b	0.00253483	0.00080899	down	2.14775	-2.14775	-1.10283	5.45816	5.54817	6.36376	6.16046	5.29228	5.97891	4.36365	5.25062	4.53603	4.91354	4.11171	5.00923
	hsa-mir-486-2	0.0137285	0.00593926	down	2.16301	-2.16301	-1.11304	6.95397	6.41811	6.59203	7.05737	6.45456	6.80557	4.87384	4.58766	6.59188	5.89706	6.23604	5.41689
619554	hsa-mir-486	0.00439772	0.00159067	down	2.255	-2.255	-1.17313	9.62719	8.94758	9.25129	9.79434	9.00063	9.76274	7.90045	7.25694	8.7959	8.36999	8.86232	8.1594
407035	hsa-mir-31	0.0238642	0.011509	down	2.66115	-2.66115	-1.41205	4.71035	6.08251	3.81944	5.10984	4.89997	5.10897	4.44854	3.5052	4.2881	2.45411	4.16829	2.39452
100126325	hsa-mir-935	0.00432913	0.00150445	down	3.03007	-3.03007	-1.59935	5.39182	5.14962	6.44394	5.62441	4.85416	5.77455	2.64118	3.41773	4.81166	4.209	4.46785	4.09496
494327	hsa-mir-378a	0.000348736	6.18327e-05	down	3.19159	-3.19159	-1.67428	6.27705	6.97559	6.51988	6.00292	6.40776	6.08388	4.27345	5.41773	4.87306	4.15455	5.30074	4.20188
406940	hsa-mir-148a	0.00130651	0.00035211	down	3.5536	-3.5536	-1.82928	9.76543	9.71256	8.54736	8.84938	9.45264	9.02906	7.96671	8.18922	6.14608	7.287	6.98355	7.80815
406958	hsa-mir-182	0.00112308	0.000294708	down	3.5967	-3.5967	-1.84667	11.3493	10.3958	9.65233	10.2362	11.1027	10.5271	8.94496	8.40073	7.66314	9.61902	8.65521	8.90034
	hsa-mir-6087	6.08167e-05	6.90119e-06	down	3.73086	-3.73086	-1.89951	6.93079	6.33405	7.23448	7.84164	6.64143	6.57291	4.90421	4.77529	5.2423	5.09797	4.78978	5.34872
406959	hsa-mir-183	0.0175431	0.00821167	down	3.78037	-3.78037	-1.91853	9.06325	7.19798	6.32194	8.16046	8.8307	8.62603	6.58604	5.14565	4.61003	7.51481	6.20932	6.62334
100126316	hsa-mir-873	5.19649e-05	5.25358e-06	down	5.07188	-5.07188	-2.34252	4.62628	3.49754	4.40441	4.62441	4.65485	4.05834	2.48918	1.73966	2.2881	2.03907	2.27521	0.979487
406882	hsa-let-7a-2	7.15605e-05	9.49305e-06	down	5.71986	-5.71986	-2.51598	6.15235	6.47155	7.11712	6.85707	6.30936	6.10897	3.01969	3.5052	5.04299	3.77604	4.37474	4.20188
100500862	hsa-mir-3648	5.19649e-05	4.42334e-06	down	6.14908	-6.14908	-2.62037	5.92494	6.44508	6.44394	7.43177	5.80686	6.49891	3.22614	4.11817	4.2881	4.31209	3.78978	3.09496
100500815	hsa-mir-3687	7.25258e-05	1.02873e-05	down	6.44381	-6.44381	-2.68791	4.30436	5.21375	3.81944	6.05737	4.89997	5.38027	2.12661	2.73966	2.2881	1.77604	2.63778	1.97949
100616353	hsa-mir-4532	5.19649e-05	5.52818e-06	down	7.08306	-7.08306	-2.82437	3.78978	4.69019	3.81944	4.30248	4.3594	4.57291	1.31925	1.73966	1.87306	2.26147	0	1.39452
	hsa-mir-7704	8.95952e-07	2.54171e-08	down	7.74671	-7.74671	-2.95358	6.82163	7.16592	7.18868	7.43177	6.60041	6.55477	3.71157	4.11817	4.2881	4.15455	3.37474	4.39452
442894	hsa-mir-302b	5.03544e-05	3.92836e-06	down	19.5286	-19.5286	-4.28751	10.7519	10.3412	9.84551	9.95712	10.4943	9.56613	6.6591	7.54185	4.53603	4.54157	5.78978	6.16271
406963	hsa-mir-187	2.25544e-05	1.59961e-06	down	23.8242	-23.8242	-4.57435	5.47428	6.11645	5.75804	5.20937	5.10942	4.95143	0.319252	3.11817	0.288102	0	0.467854	0.979487
442896	hsa-mir-302d	3.80142e-06	2.42644e-07	down	31.647	-31.647	-4.984	11.0475	10.4911	10.3612	10.3578	10.8076	9.90562	5.72864	7.19909	5.3325	3.97767	5.57638	5.25251
442895	hsa-mir-302c	3.80142e-06	1.82371e-07	down	35.6418	-35.6418	-5.1555	10.6348	9.97559	10.1563	9.94994	10.2826	9.71655	5.31925	6.46213	4.19499	3.361	5.3505	5.09496
406985	hsa-mir-200c	3.80142e-06	1.98805e-07	down	40.4924	-40.4924	-5.33958	6.49022	6.86011	6.23448	6.55041	5.32623	5.95143	0.319252	2.73966	0	0.454112	1.46785	0.394524
442918	hsa-mir-373	0.000799893	0.000192882	down	44.4067	-44.4067	-5.47271	6.53702	9.55128	5.23448	8.74543	7.78261	7.84344	0.904215	5.37193	0.288102	2.62404	0.467854	3.20188
407028	hsa-mir-302a	3.08195e-06	1.09289e-07	down	46.9742	-46.9742	-5.5538	12.5199	11.8431	11.7814	11.996	12.4083	11.9449	6.72864	8.25062	5.93196	4.91354	6.57638	6.76956
442917	hsa-mir-372	0.000799893	0.000188375	down	50.4716	-50.4716	-5.6574	6.71035	9.62683	5.40441	8.49231	7.55102	7.21677	0	5.34847	0	2.03907	0.467854	3.20188
442916	hsa-mir-371a	0.00277753	0.000925844	down	57.1054	-57.1054	-5.83556	8.94677	12.2255	7.98937	11.4292	9.45647	10.1549	2.31925	8.32161	0.288102	5.33676	3.05282	5.87026
100302255	hsa-mir-1323	6.86455e-09	1.46054e-10	down	62.9172	-62.9172	-5.97538	5.37474	6.75628	6.51988	6.34688	5.80686	6.33845	0	1.0027	0.288102	0	0	0
406984	hsa-mir-200b	6.05649e-09	8.59076e-11	down	74.5921	-74.5921	-6.22095	6.80261	6.71256	6.04184	6.58788	5.10942	6.35951	0	0	0.288102	0	0	0
574459	hsa-mir-512-2	4.25046e-10	3.01451e-12	down	102.39	-102.39	-6.67793	6.40869	7.62093	6.40441	6.47241	6.86575	6.29538	0	0	0	0	0	0
mRNA:
84858	ZNF503	2.81809e-05	3.77531e-06	up	295.3	295.3	8.20604	0	2.87383	0	2.93826	3.91371	5.88028	10.091	11.0494	10.6594	11.2044	10.6438	11.1943
2662	GDF10	2.83933e-06	1.9313e-07	up	275.574	275.574	8.10629	0	0	0	0	0	3.71035	8.11655	8.83559	9.63496	8.10549	9.57426	8.08127
3218	HOXB8	1.5931e-05	1.84397e-06	up	272.324	272.324	8.08918	0	2.87383	0	0	0	4.71035	8.90689	8.34802	9.6345	9.8178	9.68751	9.72454
4915	NTRK2	1.10013e-05	1.14132e-06	up	242.742	242.742	7.92328	0	2.87383	3.77039	3.52323	3.10636	5.29532	11.5031	9.28946	11.7841	10.8474	11.8154	10.8695
4009	LMX1A	3.46803e-05	4.92105e-06	up	234.322	234.322	7.87235	0	0	0	0	0	2.71035	7.6267	9.7964	6.1325	10.2325	5.94604	10.2103
3213	HOXB3	5.09628e-05	7.91913e-06	up	230.529	230.529	7.84881	0	5.33326	3.35535	0	4.10636	4.76867	10.1004	10.4621	10.6638	11.3533	10.7072	11.3697
11211	FZD10	3.62475e-05	5.19006e-06	up	188.296	188.296	7.55686	0	2.87383	2.77039	1.93826	3.69132	6.61724	10.5369	11.0616	10.7948	10.049	10.7581	10.0317
3219	HOXB9	0.000601458	0.000174816	up	186.972	186.972	7.54667	0	5.33326	5.85785	2.93826	0	7.83964	10.7413	9.92468	11.4523	11.8467	11.4473	11.8367
7026	NR2F2	6.35469e-07	2.45633e-08	up	181.398	181.398	7.50302	2.60914	3.87383	3.43809	3.38209	5.56579	5.51771	11.7642	11.4028	11.9581	11.1902	11.917	11.1724
3214	HOXB4	1.03292e-05	1.05315e-06	up	179.924	179.924	7.49124	0	0	1.77039	0	0	4.29532	8.09774	8.08133	8.16784	9.28633	8.12299	9.25692
3212	HOXB2	0.000166208	3.56737e-05	up	170.281	170.281	7.41177	0	0	1.77039	1.93826	3.69132	7.09744	9.65415	9.23424	10.1372	9.89155	10.1388	9.91215
3199	HOXA2	1.42256e-05	1.60384e-06	up	159.728	159.728	7.31948	0	1.87383	0	0	2.10636	4.71035	8.60124	8.29634	9.02812	8.77541	9.09735	8.80893
128553	TSHZ2	0.000162529	3.4675e-05	up	155.491	155.491	7.28068	3.13621	0	4.94031	1.93826	0	6.29532	9.79914	9.98706	9.43798	10.6827	9.40317	10.6842
388585	HES5	2.80345e-05	3.75169e-06	up	153.372	153.372	7.26089	0	0	0	1.93826	0	0	9.12606	5.78769	9.41221	5.90928	9.41167	5.85668
4487	MSX1	4.31453e-06	3.35829e-07	up	151.584	151.584	7.24397	2.60914	4.19576	3.35535	3.93826	2.10636	5.29532	9.97935	11.6347	9.76781	11.9157	9.7348	11.9317
10194	TSHZ1	1.1008e-05	1.14359e-06	up	146.043	146.043	7.19025	0	2.87383	2.77039	1.93826	3.69132	4.71035	8.90727	10.0062	9.34475	10.7861	9.29448	10.7869
63973	NEUROG2	6.60914e-07	2.62552e-08	up	145.898	145.898	7.18882	0	1.87383	0	0	2.10636	0	6.79593	7.43446	8.00496	8.56416	7.88754	8.42606
5077	PAX3	3.33888e-06	2.37725e-07	up	144.187	144.187	7.1718	1.65221	2.87383	2.77039	3.52323	3.10636	6.03228	10.1703	9.81848	10.8672	10.6614	10.8554	10.6163
5992	RFX4	9.87825e-06	9.95165e-07	up	142.611	142.611	7.15595	2.60914	4.87383	2.77039	2.93826	3.10636	6.99314	11.2266	10.5821	11.3619	10.8271	11.3629	10.8662
79825	EFCC1	2.50919e-05	3.27006e-06	up	139.444	139.444	7.12354	2.60914	0	2.77039	1.93826	3.69132	0	10.0463	10.378	9.28014	7.34964	9.21906	7.47723
145845	LOC145845	1.399e-05	1.56733e-06	up	133.538	133.538	7.0611	0	0	0	0	0	4.38367	7.99634	8.01558	7.31938	7.99376	7.34809	8.07714
100506311	HOTAIRM1	2.32896e-05	2.98857e-06	up	110.775	110.775	6.79149	0	2.04537	0	0	2.10636	4.44294	7.5792	7.85672	8.03363	8.9615	8.01968	8.89289
92293	TMEM132C	3.31709e-06	2.35818e-07	up	110.693	110.693	6.79043	3.51987	3.45879	5.35535	2.93826	3.10636	5.71035	9.43794	11.7813	11.1808	10.6342	11.1829	10.6144
10265	IRX5	8.63433e-05	1.57375e-05	up	109.067	109.067	6.76907	0	4.19576	0	0	2.10636	0	9.06932	6.75526	9.14657	6.43745	9.06724	6.44071
7471	WNT1	1.24327e-06	6.02268e-08	up	108.462	108.462	6.76105	0	0	0	0	0	2.71035	6.1953	7.80691	7.10354	7.58924	7.0451	7.53658
400043	LINC02381	0.00014914	3.11578e-05	up	108.075	108.075	6.75589	0	2.87383	0	1.93826	3.10636	6.14977	8.34433	8.39502	8.93956	10.0541	8.87541	9.99517
440119	FZD10-AS1	0.000116818	2.29363e-05	up	106.723	106.723	6.73773	0	0	0	0	0	5.60597	8.25631	8.17104	7.2038	7.66463	7.21901	7.51756
7021	TFAP2B	0.000214189	4.89561e-05	up	103.309	103.309	6.69082	0	0	4.88586	2.93826	2.10636	6.16979	9.28459	9.58299	9.15703	9.52968	9.21599	9.4749
9241	NOG	1.28538e-05	1.40239e-06	up	103.005	103.005	6.68658	0	0	1.77039	0	0	3.71035	6.69536	8.00958	7.0249	8.31361	7.14672	8.41002
100131213	ZNF503-AS2	7.23506e-07	2.96722e-08	up	102.908	102.908	6.68521	0	0	2.77039	0	0	0	7.02018	6.92663	7.03913	7.37162	7.08687	7.43721
4212	MEIS2	0.000183151	4.02525e-05	up	101.923	101.923	6.67133	0	3.87383	3.35535	4.26019	4.91371	7.56833	10.4486	10.3671	10.6492	10.9552	10.6378	10.9415
3211	HOXB1	8.45369e-06	8.08766e-07	up	101.456	101.456	6.66471	0	2.87383	3.01755	1.93826	3.10636	0	8.46881	7.39582	9.16274	8.41421	9.11932	8.36338
6585	SLIT1	3.58693e-06	2.61921e-07	up	101.384	101.384	6.66368	2.60914	4.89193	4.35535	5.26019	5.10636	5.64006	10.4216	12.1041	10.4925	12.1733	10.4577	12.1959
4010	LMX1B	2.9854e-05	4.06344e-06	up	99.0357	99.0357	6.62988	2.60914	0	0	0	0	3.71035	7.25739	8.95964	6.76521	8.22693	6.73533	8.15425
7704	ZBTB16	0.000183773	4.04154e-05	up	98.2238	98.2238	6.618	0	0	0	3.93826	3.10636	5.51771	9.06967	8.48456	9.03396	8.37986	8.97134	8.33095
4914	NTRK1	4.32639e-07	1.47364e-08	up	96.5663	96.5663	6.59345	0	0	1.77039	0	0	0	6.72414	7.21349	6.10047	7.65148	5.91705	7.72443
2070	EYA4	0.000228284	5.29771e-05	up	95.8053	95.8053	6.58203	0	3.55664	0	0	3.10636	3.71035	6.08936	9.26192	7.27225	9.95308	7.3143	9.97465
7025	NR2F1	2.32932e-05	2.99395e-06	up	94.1917	94.1917	6.55753	2.60914	4.87383	4.77039	4.52323	5.56579	8.03791	11.7368	12.1927	11.8004	11.0984	11.7924	11.1047
266727	MDGA1	4.90132e-06	3.93361e-07	up	93.634	93.634	6.54896	4.60914	4.19576	2.77039	4.74562	4.91371	6.88028	10.0282	11.8582	11.4599	11.3215	11.4112	11.3297
8277	TKTL1	9.78579e-06	9.80956e-07	up	88.551	88.551	6.46844	0	0	0	3.52323	0	0	7.56001	6.41108	7.75899	6.34877	7.69296	6.56204
343052	LOC343052	7.35161e-08	1.33417e-09	up	87.0394	87.0394	6.4436	0	0	0	0	0	0	7.79553	6.21913	6.67117	5.54346	6.70352	5.72877
3217	HOXB7	1.46336e-05	1.67184e-06	up	85.1554	85.1554	6.41203	0	0	0	0	0	4.03228	7.04868	6.58403	7.33657	7.29208	7.06562	7.17746
3481	IGF2	0.000379374	9.91861e-05	up	82.463	82.463	6.36568	2.60914	3.87383	3.09232	3.39769	4.42829	6.99576	7.32595	10.6157	9.57858	12.787	9.56614	12.7177
5081	PAX7	0.000392111	0.000103282	up	79.1425	79.1425	6.30638	0	0	4.09232	0	3.10636	5.51771	6.89466	9.32217	8.16484	8.99513	8.13656	9.04131
89780	WNT3A	0.000106512	2.03343e-05	up	78.1836	78.1836	6.28879	0	3.45879	2.77039	0	4.10636	3.71035	8.0824	9.35104	7.47644	9.70231	7.48961	9.67686
80139	ZNF703	1.89075e-06	1.11046e-07	up	78.0709	78.0709	6.28671	4.1941	5.19576	4.35535	1.93826	3.10636	2.71035	9.85471	9.5527	9.75976	10.2086	9.66504	10.1797
4762	NEUROG1	9.45178e-08	1.9044e-09	up	77.4113	77.4113	6.27447	0	0	0	0	0	0	5.84283	5.44816	5.92279	7.35062	5.80574	7.27669
167826	OLIG3	4.24819e-05	6.29519e-06	up	77.0838	77.0838	6.26836	4.1941	3.87383	0	2.93826	5.10636	3.71035	9.32288	10.2447	8.90091	10.1106	8.79317	10.0608
3216	HOXB6	1.8482e-06	1.07754e-07	up	76.5599	76.5599	6.25852	0	0	2.77039	0	0	0	6.36193	5.9799	7.16898	6.83167	7.19552	6.78348
2982	GUCY1A3	0.000153505	3.22781e-05	up	74.4731	74.4731	6.21865	3.60914	0	2.77039	0	0	5.03228	7.77819	7.99115	8.58129	7.8703	8.64585	7.85691
22915	MMRN1	8.80552e-06	8.54379e-07	up	73.2726	73.2726	6.1952	4.60914	2.87383	5.47307	6.02573	5.01325	7.16979	10.9126	12.14	11.2123	11.3988	11.233	11.4391
5100	PCDH8	5.33798e-05	8.46311e-06	up	72.5476	72.5476	6.18086	4.93106	5.96129	4.57774	2.93826	6.35429	6.79782	11.6396	11.6232	12.8018	9.94616	12.7552	9.87964
5915	RARB	0.000277256	6.70557e-05	up	72.0518	72.0518	6.17096	0	0	4.35535	2.75185	4.10636	0	7.12485	6.19029	8.36081	9.13302	8.29163	9.13874
58158	NEUROD4	8.35754e-05	1.50658e-05	up	71.6608	71.6608	6.16311	2.60914	0	0	0	0	4.71035	7.39143	6.76361	7.28721	7.75038	7.36147	7.74406
3746	KCNC1	8.60057e-05	1.56615e-05	up	71.6253	71.6253	6.1624	0	2.87383	4.09232	4.26019	2.10636	0	8.94086	8.41335	8.98874	7.39516	9.07849	7.49047
1602	DACH1	5.07982e-08	7.76709e-10	up	70.8893	70.8893	6.1475	4.1941	5.04376	6.29395	5.10819	5.27628	5.88028	11.2431	11.3963	11.5592	11.471	11.5312	11.4806
653	BMP5	0.000155023	3.2697e-05	up	66.3534	66.3534	6.0521	2.60914	2.87383	0	2.93826	4.10636	5.20246	7.73687	9.4828	7.92467	10.4807	7.92039	10.4972
4211	MEIS1	0.000161519	3.44018e-05	up	65.6999	65.6999	6.03782	4.60914	4.45879	4.09232	0	4.69132	6.41079	9.65852	9.3663	10.4991	10.2151	10.5517	10.1986
3200	HOXA3	1.18632e-05	1.2621e-06	up	63.9789	63.9789	5.99952	2.60914	1.87383	0	2.93826	2.10636	4.29532	7.56744	8.08612	8.09876	8.99846	8.16887	8.9004
51673	TPPP3	7.52557e-05	1.31574e-05	up	63.8988	63.8988	5.99772	0	4.13257	2.77039	1.93826	1.86932	4.29532	7.44525	7.70456	7.98753	9.93516	8.05774	9.8619
4222	MEOX1	1.15954e-06	5.57565e-08	up	62.2636	62.2636	5.96032	0	0	0	1.93826	0	0	5.483	5.66124	7.28612	6.12481	7.12448	6.02051
387597	ILDR2	7.67775e-07	3.22558e-08	up	59.9036	59.9036	5.90457	5.1941	5.87383	6.25322	6.39769	6.01325	8.0679	12.4284	12.3906	12.4449	11.7472	12.4614	11.7549
90050	FAM181A	2.86613e-05	3.86014e-06	up	58.8925	58.8925	5.88001	0	0	0	3.52323	0	0	7.45818	5.55885	7.15557	5.65542	7.0826	5.89268
3222	HOXC5	4.95547e-05	7.63006e-06	up	56.0573	56.0573	5.80883	0	0	0	0	0	3.71035	5.96355	4.78319	6.63622	7.27978	6.69703	7.20357
3215	HOXB5	7.42472e-05	1.28962e-05	up	53.3282	53.3282	5.73683	0	1.87383	0	0	0	4.29532	6.15775	5.87801	7.20658	7.10555	7.0641	7.17813
59335	PRDM12	3.06532e-08	4.00796e-10	up	52.859	52.859	5.72408	0	0	0	0	0	0	5.49193	5.62389	5.29197	6.54185	4.93984	6.45499
1879	EBF1	3.45943e-05	4.9039e-06	up	49.5648	49.5648	5.63124	0	3.74033	0	1.93826	0	2.71035	6.93477	6.9589	7.21468	6.7816	7.2326	7.05386
57801	HES4	1.06113e-06	4.95081e-08	up	49.5449	49.5449	5.63067	2.60914	4.19576	3.35535	1.93826	2.10636	4.01173	8.97376	8.03974	8.8607	8.66265	8.81487	8.64888
644192	NR2F2-AS1	1.10986e-07	2.35515e-09	up	49.1559	49.1559	5.61929	0	0	1.77039	0	0	0	6.02683	5.91965	5.66952	6.04561	5.66631	6.15822
3221	HOXC4	0.000679174	0.000202743	up	48.1738	48.1738	5.59018	0	3.58432	2.09232	0	0	5.51771	6.20706	6.61782	7.36898	8.57179	7.45332	8.51642
3202	HOXA5	0.000107943	2.0677e-05	up	48.0191	48.0191	5.58554	0	0	0	0	0	3.88835	4.59596	5.23941	6.5939	7.24408	6.68794	7.04028
283659	PRTG	3.75559e-07	1.2075e-08	up	47.9273	47.9273	5.58278	9.49788	9.39347	10.4245	9.67546	10.2149	11.4021	15.625	16.2659	15.9321	15.1642	15.9401	15.1777
4060	LUM	0.00180544	0.000656851	up	47.7853	47.7853	5.57849	0	0	4.57774	0	4.42829	5.71035	6.3695	8.99402	7.56182	8.81877	7.60511	8.83813
104644205	ENPP7P13	0.00105536	0.000345955	up	47.655	47.655	5.57456	0	0	4.77039	0	0	5.29532	7.00865	8.28355	6.67879	7.45463	6.65822	7.4292
4825	NKX6-1	1.32027e-05	1.45648e-06	up	46.6019	46.6019	5.54232	0	2.87383	0	0	0	0	6.32714	7.51385	5.47124	5.68427	5.74406	5.38718
646168	LRRC77P	1.97033e-08	2.12574e-10	up	46.0596	46.0596	5.52543	0	0	0	0	0	0	5.99918	6.41209	5.04275	5.32959	4.8775	5.49146
51176	LEF1	7.20177e-06	6.5389e-07	up	45.1092	45.1092	5.49535	4.1941	4.08683	4.85785	5.69315	5.91371	7.46659	10.4418	10.8402	11.0994	10.8136	11.1285	10.8608
3233	HOXD4	0.00164142	0.000585335	up	44.8704	44.8704	5.48769	0	0	2.77039	1.93826	0	6.51771	5.57199	7.2059	7.09026	8.63343	6.9419	8.70903
5076	PAX2	7.83358e-07	3.31754e-08	up	41.5698	41.5698	5.37746	0	0	1.77039	0.938263	0	0	5.53819	6.49979	6.29328	5.33824	6.16607	5.13785
11341	SCRG1	1.60809e-09	6.77888e-12	up	41.2394	41.2394	5.36595	0	0	0	0	0	0	5.88296	5.30174	4.94103	5.63208	4.86107	5.57683
91156	IGFN1	4.64524e-05	7.04951e-06	up	40.8253	40.8253	5.35139	2.60914	1.87383	0	2.93826	0	0	5.74687	6.47334	7.67969	6.00784	7.54839	6.07345
54207	KCNK10	0.000123472	2.45867e-05	up	40.3557	40.3557	5.3347	4.1941	2.87383	4.09232	1.93826	4.42829	6.51771	9.72941	9.70949	10.2759	8.01732	10.2268	8.09375
54453	RIN2	0.000322656	8.08714e-05	up	39.8118	39.8118	5.31513	3.60914	4.68119	0	1.93826	4.42829	0	7.79506	7.82724	7.40183	7.91817	7.6615	7.94381
429	ASCL1	0.000344053	8.76111e-05	up	39.714	39.714	5.31158	0	2.87383	0	0	3.10636	3.71035	8.28848	6.82158	7.70783	5.58279	7.71218	5.44714
399947	C11orf87	4.2412e-05	6.28111e-06	up	39.5053	39.5053	5.30397	2.60914	0	3.77039	2.93826	3.10636	2.71035	6.44861	8.95059	7.46146	8.40469	7.32408	8.3689
4488	MSX2	4.5395e-05	6.8566e-06	up	38.949	38.949	5.28352	2.60914	2.87383	4.77039	4.74562	5.10636	5.71035	9.10692	10.4676	8.52669	10.4813	8.49564	10.4387
9839	ZEB2	1.92611e-06	1.15191e-07	up	38.8336	38.8336	5.27923	5.1941	6.12176	6.01831	5.52323	6.49868	7.97126	11.7187	11.4033	11.8588	11.0684	11.8734	11.08
404266	HOXB-AS3	0.0041052	0.00174345	up	38.7143	38.7143	5.2748	2.60914	4.45879	0	0	0	7.16979	6.40522	6.33266	7.93541	8.81254	7.82079	8.57988
167410	LIX1	1.06486e-06	4.97585e-08	up	38.5853	38.5853	5.26998	4.93106	4.19576	5.47083	3.52323	4.84704	6.16979	9.95956	10.1475	9.92956	10.3903	9.94601	10.3847
3204	HOXA7	0.00208043	0.000778005	up	38.5242	38.5242	5.26769	0	4.16929	0	0	0	5.61724	6.0332	4.92884	7.57825	7.68227	7.55527	7.61484
268	AMH	0.000215884	4.94361e-05	up	38.0363	38.0363	5.2493	0	3.87383	2.77039	3.41412	0	3.71035	6.60215	7.8934	8.41346	7.02679	8.42227	6.90645
80816	ASXL3	1.45339e-07	3.3749e-09	up	37.6175	37.6175	5.23333	4.59449	4.68119	4.09232	5.39769	4.69132	6.03228	10.3143	10.0429	10.3647	9.8649	10.3716	9.93094
57597	BAHCC1	7.38087e-06	6.76506e-07	up	36.606	36.606	5.19401	5.33308	4.68119	5.42129	6.37178	6.77878	7.88028	10.8792	11.9071	11.454	11.0084	11.4314	10.9504
4604	MYBPC1	0.00156834	0.000553838	up	35.6457	35.6457	5.15566	0	1.87383	2.77039	0	0	5.29532	8.34184	7.41065	7.64592	4.85764	7.74886	4.86856
100133311	HOXA-AS3	0.00109525	0.000362398	up	34.4809	34.4809	5.10773	0	2.93796	2.77039	0	0	5.61724	5.95934	5.75556	7.46174	7.62559	7.53434	7.63538
6656	SOX1	0.00222357	0.00084075	up	34.3636	34.3636	5.10281	0	3.87383	3.77039	4.74562	5.42829	6.61724	10.3271	9.20295	10.5179	7.22342	10.533	7.24795
389792	IER5L	6.60723e-05	1.10886e-05	up	34.2592	34.2592	5.09842	2.60914	4.45879	3.35535	1.93826	5.10636	5.88028	8.22057	8.84361	8.77647	9.73724	8.70222	9.65859
7545	ZIC1	0.000392069	0.000103144	up	33.9362	33.9362	5.08475	4.68022	3.45879	6.67728	3.93826	4.10636	7.61724	8.00572	10.3064	9.89809	11.4241	9.92231	11.43
55504	TNFRSF19	3.3936e-06	2.43266e-07	up	33.5855	33.5855	5.06977	5.77906	5.68119	6.31857	5.10819	5.8068	7.92086	10.4186	11.0851	11.6642	11.0994	11.6999	11.066
140862	ISM1	8.12162e-06	7.67713e-07	up	33.4825	33.4825	5.06533	3.75457	4.19576	4.09232	1.93826	4.06443	5.03228	8.77828	7.821	9.61859	8.88227	9.52497	8.8445
3198	HOXA1	0.00075358	0.0002305	up	33.4353	33.4353	5.0633	0	4.19576	2.77039	0	3.10636	5.03228	6.41651	7.2753	7.16522	8.68886	7.18058	8.75811
2825	GPR1	0.000141151	2.9035e-05	up	33.3437	33.3437	5.05934	0	4.45879	2.77039	1.93826	2.10636	0	7.48055	7.81407	6.63451	6.36769	6.72127	6.61177
84457	PHYHIPL	5.5185e-05	8.8479e-06	up	33.2401	33.2401	5.05485	0	3.17225	2.77039	0.938263	4.11905	1.71035	7.53927	6.44727	7.15682	7.27075	7.09621	7.52909
79628	SH3TC2	0.000154082	3.24546e-05	up	33.1592	33.1592	5.05134	0	1.87383	2.77039	3.52323	0	4.29532	7.41893	7.55296	6.97827	6.93555	7.00996	6.8751
5454	POU3F2	0.000162696	3.47467e-05	up	33.1176	33.1176	5.04953	4.60914	5.57427	4.77039	4.26019	5.42829	8.94885	11.2871	10.0471	11.222	10.041	11.2101	10.0811
3223	HOXC6	0.0041641	0.00177441	up	32.744	32.744	5.03316	0	1.87383	4.57774	0	0	6.79782	6.02045	6.08767	7.92866	7.74478	7.93135	7.73544
9172	MYOM2	3.51121e-05	4.98986e-06	up	32.3046	32.3046	5.01367	1.50334	0	3.35535	0	2.10636	2.71035	6.24163	6.24091	6.66778	7.12314	6.25044	7.23349
80000	GREB1L	8.32808e-06	7.91989e-07	up	32.1954	32.1954	5.00878	6.30958	7.15923	7.01831	6.18619	6.75021	8.49171	12.1251	12.1626	12.8948	10.9512	12.879	10.9552
113451	AZIN2	0.000434946	0.000117251	up	31.8936	31.8936	4.99519	0	2.87383	0	0	0	4.41541	6.16736	6.58186	5.2084	7.00345	5.3598	6.93955
339479	BRINP3	1.41866e-06	7.30821e-08	up	31.7434	31.7434	4.98838	0	0	0	0	2.10636	0	5.39047	4.75968	5.81954	5.28893	5.65308	5.12496
8038	ADAM12	1.92611e-06	1.15584e-07	up	31.2239	31.2239	4.96458	2.60914	4.19576	3.77039	4.26019	4.42829	5.03228	8.81939	9.47427	8.39299	9.48745	8.40556	9.50385
4880	NPPC	0.00131446	0.000450142	up	30.8423	30.8423	4.94684	4.1941	0	3.77039	2.93826	0	1.12539	8.12596	5.54866	8.51242	5.44624	8.5416	5.53428
6660	SOX5	2.03471e-06	1.24734e-07	up	30.1524	30.1524	4.9142	3.60914	3.61951	4.94031	5.26019	5.42829	5.71035	9.71009	9.76922	9.97718	9.34677	10.0135	9.23625
3899	AFF3	1.52072e-06	7.99925e-08	up	29.7667	29.7667	4.89563	4.1941	5.68119	5.22982	6.2609	4.91371	6.71035	10.5901	10.1132	10.3486	10.4636	10.377	10.4714
10512	SEMA3C	4.1777e-05	6.15492e-06	up	29.6192	29.6192	4.88846	4.60914	5.87383	3.35535	6.39769	7.11181	6.29532	9.93874	10.8404	10.9945	10.1049	10.9746	10.1208
6328	SCN3A	0.000223366	5.15323e-05	up	29.5521	29.5521	4.88519	0	2.87383	2.77039	0	0	3.71035	7.02926	7.42799	5.72368	6.23772	5.96381	6.28324
64399	HHIP	0.000370052	9.61107e-05	up	29.4777	29.4777	4.88155	2.60914	4.71004	3.29673	2.93826	0	0	5.87855	7.0624	7.55471	7.52049	7.5157	7.31163
79191	IRX3	1.18764e-05	1.26435e-06	up	28.783	28.783	4.84714	5.41649	4.74432	3.77039	4.6387	5.49868	5.23581	10.1723	8.63346	10.9297	8.90029	10.8307	8.92075
1271	CNTFR	1.21667e-05	1.30219e-06	up	28.4808	28.4808	4.83192	3.83153	6.12025	6.01831	5.26019	6.27628	7.46524	10.7329	10.739	10.8128	10.4193	10.8424	10.4169
23026	MYO16	0.000325173	8.17346e-05	up	28.4713	28.4713	4.83144	0	0	2.77039	3.52323	3.10636	4.58084	6.65545	7.02762	7.01307	7.62361	7.10096	7.54873
100131997	FAM27E3	0.000147056	3.06206e-05	up	28.3551	28.3551	4.82554	0	0	0	0	2.10636	3.71035	6.84607	6.33702	5.31774	5.59424	4.97202	5.70285
100499489	LOC100499489	5.76141e-10	1.27611e-12	up	28.346	28.346	4.82507	0	0	0	0	0	0	4.72621	4.90537	5.30957	4.52971	4.99333	4.48624
85397	RGS8	0.000371066	9.64618e-05	up	28.0646	28.0646	4.81068	0	4.45879	0	0	0	2.71035	6.01649	6.649	5.52426	5.94294	5.74491	6.15561
257019	FRMD3	0.000533798	0.00015065	up	27.7238	27.7238	4.79305	2.60914	3.45879	2.77039	5.26019	0	5.03228	8.05498	7.96535	7.06354	8.85575	7.13557	8.81393
23504	RIMBP2	0.000157102	3.32927e-05	up	27.6336	27.6336	4.78835	2.60914	3.45879	3.35535	2.93826	0	4.29532	6.92387	8.42871	6.6007	8.2931	6.70865	8.43194
169792	GLIS3	0.00111569	0.000370673	up	27.3428	27.3428	4.77309	2.60914	3.87383	2.77039	0	3.10636	4.71035	6.53172	7.75964	6.08057	9.64301	6.08921	9.60443
4693	NDP	5.39984e-05	8.59591e-06	up	26.8231	26.8231	4.7454	0	0	2.77039	1.93826	0	0	5.41981	5.1073	6.50823	4.75911	6.50475	4.88186
147495	APCDD1	2.30712e-05	2.94571e-06	up	26.717	26.717	4.73968	5.60914	4.45319	6.29395	5.39769	6.42829	6.88028	9.9735	11.4457	9.56023	11.4812	9.57241	11.4676
6506	SLC1A2	5.04303e-05	7.80091e-06	up	26.5996	26.5996	4.73333	4.60914	6.12176	5.57774	2.93826	5.27628	6.71727	9.13944	9.22545	10.4527	10.1781	10.4605	10.1843
3201	HOXA4	0.000148297	3.09393e-05	up	26.4771	26.4771	4.72668	0	0	0	0	0	3.83868	4.66429	4.83035	5.40466	6.11981	5.03433	6.14529
84107	ZIC4	0.000930946	0.000296857	up	25.653	25.653	4.68106	0	2.87383	3.77039	4.26019	2.10636	5.4288	5.89549	8.23334	7.33655	8.80903	7.36688	8.88461
5362	PLXNA2	1.32626e-06	6.65213e-08	up	25.4332	25.4332	4.66864	6.1941	7.36568	6.76262	6.46183	7.1186	8.32506	10.8695	11.9833	11.9354	11.7526	11.9717	11.7273
83478	ARHGAP24	0.000819787	0.000255261	up	25.36	25.36	4.66448	0	4.19576	3.35535	2.93826	4.42829	6.29532	7.2069	8.13721	8.63654	8.19134	8.69682	8.33106
85004	RERG	0.000389006	0.000102068	up	25.3457	25.3457	4.66367	0	4.19576	1.77039	0	3.69132	2.71035	6.37631	6.8093	6.01701	7.49696	6.11088	7.53935
91653	BOC	3.31709e-06	2.35706e-07	up	25.1364	25.1364	4.65171	6.46712	6.68223	7.12954	7.20505	7.02058	8.53359	11.9358	11.8047	12.5549	11.0787	12.5453	11.0289
282996	RBM20	0.00092217	0.000293532	up	24.9762	24.9762	4.64248	0	2.87383	3.77039	2.93826	2.10636	5.71035	6.09286	7.83976	6.99225	8.78325	6.78315	8.76282
23109	DDN	0.000148342	3.09593e-05	up	24.7989	24.7989	4.6322	0	1.87383	2.77039	0	0	3.71035	5.74804	6.56549	5.78888	6.13497	5.87183	6.03858
440934	LOC440934	0.000244487	5.78028e-05	up	24.5921	24.5921	4.62013	0	0	1.77039	1.93826	0	3.71035	5.07458	5.73916	5.27612	6.99234	5.01662	7.04094
5891	MOK	7.61147e-05	1.33402e-05	up	24.4807	24.4807	4.61357	0	1.87383	3.92239	1.98133	3.10636	3.71035	6.67658	7.36326	7.33329	6.72655	7.35028	6.82574
2254	FGF9	0.000698575	0.000210082	up	24.3343	24.3343	4.60492	3.60914	1.87383	0	0	3.69132	4.71035	6.89975	6.82519	7.45305	6.36022	7.57018	6.40578
401399	PRRT4	0.000420613	0.000112546	up	24.2983	24.2983	4.60278	0	2.87383	3.77039	3.52323	3.10636	0	6.0663	8.27085	6.28043	7.01797	6.32376	6.93119
200373	CFAP221	0.000115276	2.25841e-05	up	23.9638	23.9638	4.58279	2.60914	2.87383	0	3.52323	0	2.71035	6.04116	6.19017	6.62878	6.8434	6.6086	6.90115
81706	PPP1R14C	0.00177808	0.000644992	up	23.9376	23.9376	4.58121	0	5.04376	3.35535	5.39769	5.91371	6.03228	9.47105	8.14852	9.34747	8.40257	9.37821	8.48222
815	CAMK2A	7.48174e-05	1.3027e-05	up	23.6547	23.6547	4.56406	0	2.87383	0.75574	2.93826	0	0	5.35618	6.39792	5.68568	5.61435	5.44827	5.44978
85508	SCRT2	8.55713e-05	1.55662e-05	up	23.5653	23.5653	4.55859	0	0	2.77039	1.93826	3.10636	0	6.02322	5.45059	6.13593	5.56328	6.24506	5.74847
284654	RSPO1	0.0017147	0.000616855	up	23.3936	23.3936	4.54804	0	3.45879	4.67046	3.52323	2.10636	4.71035	6.46239	8.91585	6.04795	9.11058	6.18526	9.03541
100874362	HOXB-AS1	0.000364769	9.4424e-05	up	23.3899	23.3899	4.54781	0.960044	0	0	1.93826	0	4.68516	6.01566	6.07871	5.74084	5.6335	5.82582	5.57581
7782	SLC30A4	0.00162319	0.000577325	up	23.2729	23.2729	4.54058	0	3.45879	2.77039	0	0	4.71035	5.08836	5.9165	5.991	7.58504	5.95279	7.64933
26108	PYGO1	0.000116148	2.27964e-05	up	23.1014	23.1014	4.52991	4.93106	5.87383	6.09232	3.52323	3.10636	6.95828	9.41729	9.24663	10.1208	9.40557	10.0992	9.37504
2619	GAS1	4.75536e-07	1.69543e-08	up	23.0108	23.0108	4.52424	6.51603	7.08329	6.29395	6.33058	7.27628	6.51771	10.1137	10.8404	11.4558	11.6715	11.4079	11.674
60529	ALX4	0.000590278	0.000170597	up	22.9376	22.9376	4.51964	0	0	0	2.93826	0	3.71035	5.17092	6.40656	4.48364	6.50148	4.66483	6.53904
8646	CHRD	0.000124879	2.4965e-05	up	22.6983	22.6983	4.50451	2.60914	4.45879	2.4318	2.93826	0.987059	4.71035	6.75619	8.10492	6.88659	8.23204	6.89106	8.29168
5024	P2RX3	0.000522964	0.000146883	up	22.4633	22.4633	4.4895	3.60914	0	2.77039	0	0	3.71035	6.18164	6.29727	5.61127	6.84581	5.59985	6.49102
8633	UNC5C	0.00014849	3.10009e-05	up	22.3204	22.3204	4.48029	4.60914	4.87383	6.52527	6.46183	6.49868	7.87374	9.85374	12.2129	9.63412	11.1691	9.68908	11.1653
101928469	MIR325HG	0.000586005	0.000169153	up	22.1802	22.1802	4.4712	0	0	4.48533	0	0	2.71035	5.59198	5.20488	5.59502	5.95102	5.74326	5.93671
4036	LRP2	3.44556e-07	1.0934e-08	up	22.1766	22.1766	4.47097	7.3905	7.23138	7.52527	7.55297	7.59172	8.75784	12.1088	12.9725	12.114	11.8064	12.0767	11.797
1281	COL3A1	0.00166651	0.000596068	up	21.8932	21.8932	4.45241	5.1941	6.513	9.03272	7.10819	6.49587	9.83155	9.3423	13.5474	11.2954	12.7046	11.3044	12.6958
85407	NKD1	7.32958e-08	1.3114e-09	up	21.8685	21.8685	4.45078	6.77906	6.73181	6.4043	6.74562	6.69132	7.75475	10.9953	11.8744	11.1355	11.3666	11.0809	11.3588
7480	WNT10B	9.83436e-05	1.85009e-05	up	21.5943	21.5943	4.43258	5.41649	1.87383	3.35535	3.93826	4.69132	2.71035	7.3337	8.51293	7.49404	8.92949	7.45	8.86092
65989	DLK2	7.66115e-05	1.34574e-05	up	21.5631	21.5631	4.43049	0.709663	0	3.35535	0	0	0	4.63944	5.12925	5.74307	4.45284	5.71162	4.97175
3084	NRG1	0.000129792	2.61091e-05	up	21.2919	21.2919	4.41223	5.60914	5.19576	4.31845	5.6387	5.10636	6.61724	10.9899	8.87997	11.08	8.45848	11.0885	8.46216
26585	GREM1	0.000138901	2.85022e-05	up	21.2439	21.2439	4.40898	2.60914	5.45879	6.1627	5.74562	6.42829	6.51771	9.03119	10.1705	9.67491	10.4236	9.64776	10.4282
79776	ZFHX4	4.65085e-07	1.64488e-08	up	20.8338	20.8338	4.38085	6.30958	6.12176	7.52527	6.84515	7.31581	7.79782	10.9595	11.6054	11.3537	11.4321	11.3721	11.4778
8877	SPHK1	4.39174e-06	3.45405e-07	up	20.8207	20.8207	4.37995	4.93106	4.77586	3.35535	4.26019	4.91371	6.18691	8.93835	9.64494	9.06898	9.04708	9.09812	8.90526
116154	PHACTR3	4.01732e-05	5.87845e-06	up	20.7921	20.7921	4.37796	0	2.87383	1.77039	0	2.10636	2.71035	6.09329	5.56778	5.99495	6.1947	6.01211	5.86588
5649	RELN	0.00168862	0.000605301	up	20.5681	20.5681	4.36234	0	2.87383	4.35535	4.26019	4.10636	4.71035	6.33731	9.96641	6.88327	8.3786	6.60338	8.31114
57451	TENM2	1.62166e-05	1.88283e-06	up	20.5613	20.5613	4.36186	3.60914	5.57427	5.09232	6.10819	4.91371	6.41079	9.85092	10.6696	9.50228	9.18212	9.53222	9.14243
158135	TTLL11	0.000478723	0.00013155	up	20.5019	20.5019	4.35769	0	2.87383	3.35535	0	3.69132	0	5.72531	5.75897	6.47024	6.10832	6.16804	5.83573
9289	ADGRG1	1.17247e-05	1.23949e-06	up	20.4508	20.4508	4.35408	5.41649	5.19576	4.67046	3.48383	6.01325	5.94924	10.1131	9.37315	9.88238	8.84395	9.83845	8.80252
113675	SDSL	0.000161519	3.43955e-05	up	20.2272	20.2272	4.33822	0	0	0	0	3.10636	2.71035	5.7003	5.34453	4.71368	5.73992	4.78989	5.55773
5325	PLAGL1	1.21667e-05	1.30395e-06	up	20.2008	20.2008	4.33634	4.93106	5.68119	6.98809	6.47098	6.8068	7.79298	10.2435	10.7198	11.3051	10.5976	11.2894	10.5338
54549	SDK2	6.31245e-08	1.03283e-09	up	19.9019	19.9019	4.31483	7.94683	7.54626	7.45689	7.49811	7.86125	8.09943	11.6153	12.9438	12.004	11.8902	11.9683	11.8762
54511	HMGCLL1	0.003595	0.00149364	up	19.8161	19.8161	4.3086	0	0.373758	0	2.93826	4.10636	5.29532	6.67599	6.2639	5.22783	7.48931	5.34793	7.56034
252995	FNDC5	7.62109e-06	7.06785e-07	up	19.7654	19.7654	4.30491	5.09092	4.82756	5.09232	3.93826	4.91371	4.262	7.85654	8.58273	8.65933	10.1311	8.67074	10.0537
1630	DCC	6.66886e-05	1.12307e-05	up	19.6688	19.6688	4.29784	3.60914	6.12176	4.35535	4.52323	4.42829	7.16979	9.11611	9.71014	8.98602	9.58806	8.9813	9.61292
3488	IGFBP5	5.90086e-06	5.07198e-07	up	19.5875	19.5875	4.29186	7.3274	7.15923	7.35535	7.78322	7.8068	9.11123	12.5433	12.2057	12.5803	11.1585	12.5851	11.2214
10297	APC2	2.10955e-05	2.63015e-06	up	19.1995	19.1995	4.263	5.87308	5.99015	4.55442	4.76324	5.8174	5.90913	10.5944	10.5259	10.1818	8.54876	10.1455	8.48908
100509894	CPB2-AS1	0.00057824	0.000166738	up	19.1256	19.1256	4.25744	2.60914	0	0	1.93826	0	3.95659	6.05627	6.25566	4.63456	6.13939	4.66259	6.30013
56171	DNAH7	0.00236521	0.000904275	up	19.1044	19.1044	4.25583	4.54964	0	3.35535	0	0	0	4.95786	6.93306	4.68526	6.13523	4.36609	6.36246
166614	DCLK2	1.46658e-05	1.67657e-06	up	19.0602	19.0602	4.25249	3.60914	2.87383	3.35535	4.26019	5.27628	5.51771	8.55617	8.05713	8.73458	8.19583	8.68023	8.18351
79006	METRN	6.22407e-08	1.01392e-09	up	19.048	19.048	4.25157	6.2744	5.93978	6.49461	6.10819	6.49639	6.29532	9.73034	10.191	10.6664	10.9601	10.637	10.9332
79192	IRX1	0.000735774	0.000224002	up	18.5931	18.5931	4.21669	2.85014	3.45879	2.77039	0	0	4.29532	6.85075	5.69188	7.00671	5.98871	7.13758	5.99918
286204	CRB2	4.87022e-07	1.75378e-08	up	18.5776	18.5776	4.21549	6.81029	7.76141	7.07601	7.89081	6.9761	8.02827	11.4539	12.1904	11.9463	11.1563	11.9233	11.1657
50944	SHANK1	8.22044e-06	7.79403e-07	up	18.5468	18.5468	4.2131	6.06857	5.51126	5.09232	4.26019	5.02775	6.57785	8.9528	10.2899	10.1123	9.18653	10.0951	9.17998
395	ARHGAP6	0.00314075	0.00127169	up	18.3472	18.3472	4.19749	0	3.87383	0	3.93826	4.69132	5.12539	6.76075	7.58206	6.62014	7.7701	6.39609	7.68461
348174	CLEC18A	7.68193e-05	1.35076e-05	up	18.1247	18.1247	4.17988	1.02417	3.05167	2.77039	2.93826	1.10636	0	5.88982	5.29195	5.7314	6.64305	5.99155	6.42237
147111	NOTUM	0.003909	0.00164811	up	18.0344	18.0344	4.17268	0	3.45879	3.35535	4.26019	0	5.29532	5.30564	7.51782	6.34924	8.01053	6.26594	7.95655
113177	IZUMO4	7.20979e-05	1.24286e-05	up	18.0038	18.0038	4.17023	0	0	3.23906	0	0	0	4.61703	5.19719	4.51999	4.4676	4.78224	4.6764
9651	PLCH2	0.000968016	0.000311583	up	17.629	17.629	4.13988	3.60914	0	0	0	0	3.71035	6.14051	5.39358	4.88718	5.51588	4.68221	5.5394
341019.chr11.1	DCDC1	5.73061e-05	9.319e-06	up	17.495	17.495	4.12887	0	0	2.77039	1.93826	0	0	4.73666	5.43808	4.44814	4.98948	4.71791	5.1516
7020	TFAP2A	0.00117275	0.000392566	up	17.4175	17.4175	4.12247	3.60914	1.87383	1.77039	0	2.10636	5.29532	5.25331	7.02777	6.18445	7.46175	6.04919	7.41337
4921	DDR2	0.000945848	0.000303096	up	17.3049	17.3049	4.11311	2.60914	3.87383	1.77039	0	3.69132	3.71035	6.35778	7.89708	5.47308	7.65992	5.1961	7.74969
9609	RAB36	8.23322e-05	1.48123e-05	up	16.9842	16.9842	4.08612	2.60914	5.04376	4.80992	1.93826	4.69132	4.71035	8.20553	8.26026	8.09869	7.8517	8.09167	7.81163
63982	ANO3	0.00285309	0.00113565	up	16.8339	16.8339	4.07329	4.60914	1.87383	2.77039	0	0	3.71035	7.06824	8.40913	5.1586	5.93326	5.17329	5.66095
390205	LRRC10B	0.00344432	0.00141946	up	16.7418	16.7418	4.06538	0	1.87383	1.77039	0	3.10636	6.03228	5.77509	7.45658	5.66013	6.32695	5.57949	6.37691
51196	PLCE1	0.00135929	0.000468622	up	16.7271	16.7271	4.06411	4.15221	3.87383	0	1.93826	4.10636	5.47994	7.68711	8.10046	6.83953	7.28653	6.67319	7.34846
79971	WLS	4.2412e-05	6.28181e-06	up	16.6309	16.6309	4.05579	6.1941	7.9272	8.71716	8.07639	8.30841	9.54714	11.8315	12.9258	11.7228	12.4346	11.7372	12.4532
22987	SV2C	0.000666032	0.000198344	up	16.4793	16.4793	4.04258	0	2.87383	1.77039	4.52323	0	2.71035	5.6972	5.65584	6.50179	5.9615	6.4305	5.88643
730198	MEIS1-AS3	0.0011114	0.000368693	up	16.4359	16.4359	4.03878	0	0	0	0	0	4.71035	4.35484	5.16277	4.52289	5.10896	4.68489	5.10868
619207	SCART1	0.000816178	0.000253846	up	16.4298	16.4298	4.03824	0	0	1.77039	1.93826	4.42829	0	5.43404	6.08657	4.584	5.85292	4.72174	5.68711
56341	PRMT8	0.00219578	0.000827068	up	16.3995	16.3995	4.03558	4.1941	4.45879	4.09232	4.52323	3.10636	0	8.40963	7.09492	8.64756	5.92349	8.60264	5.91003
84913	ATOH8	0.000745472	0.0002277	up	16.3936	16.3936	4.03506	3.60914	1.87383	0	2.93826	3.69132	5.03228	5.7916	6.74606	7.12819	7.38111	6.97824	7.32999
100128822	LINC01003	0.00191928	0.000704991	up	16.391	16.391	4.03483	0	2.87383	3.77039	1.93826	0	5.29532	6.29534	6.4666	5.98296	6.64557	6.01718	6.67913
64641	EBF2	0.000511526	0.000142793	up	16.3701	16.3701	4.03299	0	3.70391	3.35535	0	3.10636	2.71035	6.30698	5.64	6.54055	6.0379	6.57446	5.97401
10858	CYP46A1	0.000545292	0.000154648	up	16.2616	16.2616	4.0234	2.60914	0	2.7138	2.93826	2.67502	5.03228	5.77846	7.8915	6.41501	6.82883	6.44238	6.7527
23418	CRB1	0.000557538	0.000158984	up	16.2267	16.2267	4.0203	0	0	1.77039	0	0	4.04984	5.68842	5.65516	4.65273	4.72237	4.68188	4.54146
84623	KIRREL3	0.000382036	9.99584e-05	up	16.2188	16.2188	4.0196	1.76114	1.87383	0	4.52323	3.10636	3.71035	5.89685	6.88938	6.49398	6.62008	6.58007	6.61213
1280	COL2A1	1.31152e-05	1.43934e-06	up	16.201	16.201	4.01801	8.3487	9.12111	8.67666	9.75558	9.49763	10.3807	12.8459	14.492	12.6813	13.5899	12.6867	13.5926
168090	C6orf118	1.25284e-05	1.35434e-06	up	16.0833	16.0833	4.00749	4.1941	2.87383	3.69178	3.52323	2.10636	4.71035	7.94931	7.92881	7.10271	7.61918	6.93699	7.60759
126820	WDR63	8.66337e-05	1.5809e-05	up	16.027	16.027	4.00243	0	1.87383	0	1.93826	0	2.71035	4.52337	5.30267	4.6305	5.63534	4.77459	5.67057
4062	LY6H	0.000174576	3.78565e-05	up	15.8475	15.8475	3.98619	2.60914	0.736328	1.77039	1.93826	2.10636	0	4.7165	6.79956	4.56322	6.48242	4.32675	6.18915
148898	ZNF436-AS1	0.00231196	0.000878796	up	15.8004	15.8004	3.98189	0	0.873831	2.35535	2.93826	0	5.51771	5.5955	5.79722	5.67515	6.43477	5.64571	6.42813
64093	SMOC1	1.03581e-05	1.05979e-06	up	15.792	15.792	3.98112	4.93106	6.19576	6.22982	5.52323	5.56579	6.79782	10.4027	9.39213	10.5715	9.07491	10.5678	9.1212
283120	H19	0.00361976	0.00150651	up	15.7627	15.7627	3.97845	3.91642	6.3146	8.02507	5.10819	5.46355	8.31315	6.96149	10.693	10.6668	11.0042	10.7018	10.9844
161394	SAMD15	7.78335e-05	1.37137e-05	up	15.589	15.589	3.96245	0	1.87383	1.77039	2.93826	2.10636	3.71035	6.26228	6.50643	6.05035	5.81253	5.95421	5.58812
399972	GSEC	0.000597799	0.000173326	up	15.5266	15.5266	3.95667	0	0.703906	1.77039	0	4.10636	0	5.08668	4.87763	4.34039	5.88254	4.50198	5.63147
4130	MAP1A	4.74798e-07	1.68941e-08	up	15.4418	15.4418	3.94877	6.6966	6.78072	7.1627	6.10819	7.27628	6.61724	10.905	11.5548	10.7151	10.2401	10.6673	10.252
26011	TENM4	4.97634e-06	4.03543e-07	up	15.4014	15.4014	3.94499	6.85706	7.15923	7.61562	7.56718	7.77478	8.17639	11.4564	12.9506	11.2495	10.9318	11.2832	10.9487
128434	VSTM2L	0.000210002	4.7729e-05	up	15.375	15.375	3.94251	3.60914	1.87383	2.77039	5.39769	4.91371	5.29532	8.47669	7.79257	7.83672	7.84878	7.83814	7.72225
56896	DPYSL5	3.22508e-08	4.27668e-10	up	15.2492	15.2492	3.93066	8.30352	8.38179	8.49245	8.30556	8.39176	9.04966	12.5969	12.1701	12.7925	12.0804	12.7782	12.0906
414918	DENND6B	1.617e-05	1.87513e-06	up	15.2377	15.2377	3.92958	4.28291	3.45879	4.35535	3.77651	2.10636	5.03228	7.75067	8.26094	7.57573	7.70081	7.59927	7.70226
23414	ZFPM2	0.000112043	2.17826e-05	up	15.1549	15.1549	3.92171	2.60914	2.87383	3.77039	0	3.10636	2.71035	5.88568	6.06412	6.7773	6.50447	6.73354	6.63524
728621	CCDC30	0.000319632	7.97481e-05	up	15.1354	15.1354	3.91986	0	1.87383	3.77039	0	2.10636	0	5.15592	5.4866	4.97213	5.31024	5.23141	5.11345
463	ZFHX3	1.36902e-07	3.04204e-09	up	14.9418	14.9418	3.90129	6.46996	6.36666	6.11903	6.26019	6.43845	7.44471	9.95579	10.698	10.3744	10.5022	10.4423	10.5341
84629	TNRC18	1.89119e-06	1.11342e-07	up	14.9316	14.9316	3.90029	6.1941	7.15923	6.16825	6.7451	7.03542	7.95828	10.1628	11.2885	10.9037	10.7259	10.8921	10.6891
100130155	MIR124-2HG	5.09507e-06	4.14639e-07	up	14.8939	14.8939	3.89665	4.60914	5.36188	4.09232	4.2426	4.91371	5.85249	8.91558	8.94353	9.23788	8.07888	9.26658	8.00959
221421	RSPH9	0.00113046	0.000376403	up	14.8235	14.8235	3.88981	3.0883	0	0	3.93826	0	0	5.04618	5.35722	4.67328	5.51119	4.39372	5.38385
238	ALK	0.00100119	0.000324336	up	14.7976	14.7976	3.88729	0	3.87383	2.77039	2.93826	0	0	5.06869	5.48765	6.16592	5.21552	5.92858	5.03988
6935	ZEB1	0.000162019	3.45199e-05	up	14.7598	14.7598	3.8836	3.60914	5.19576	5.4945	5.8231	5.56579	7.72294	9.51744	9.00628	9.10134	10.0417	8.995	10.051
4807	NHLH1	1.03394e-06	4.754e-08	up	14.753	14.753	3.88294	4.1941	4.87383	3.77039	3.52323	4.91371	5.03228	8.47483	7.81534	8.21124	8.47494	8.14208	8.48672
5455	POU3F3	0.0303373	0.0176527	up	14.6508	14.6508	3.8729	2.38917	0	2.77039	0	5.10636	7.88028	7.32765	5.95627	8.71584	5.38262	8.70495	5.29629
79745	CLIP4	0.00700341	0.00325952	up	14.6472	14.6472	3.87255	4.1941	0	0	0	2.10636	5.84421	6.16674	6.48843	5.56733	5.96693	5.27023	5.9203
222663	SCUBE3	1.77078e-06	9.9951e-08	up	14.5932	14.5932	3.86723	6.1941	6.15961	7.02859	6.67003	6.4952	7.28006	10.3577	10.8574	11.1062	9.79423	11.089	9.82637
1813	DRD2	0.00140006	0.000485059	up	14.5095	14.5095	3.85893	2.60914	0	0	0	0	4.29532	4.47684	4.32776	5.47794	4.96908	5.66626	5.14015
2890	GRIA1	3.06169e-05	4.1979e-06	up	14.4546	14.4546	3.85345	4.60914	7.23138	5.09232	5.74562	5.10636	6.41079	9.77768	10.1741	9.78239	8.92479	9.75954	8.89785
63876	PKNOX2	4.97634e-06	4.02996e-07	up	14.4535	14.4535	3.85334	6.51603	5.04376	4.77039	6.75444	6.01325	5.29532	9.04864	9.51522	9.71582	9.78719	9.63367	9.8127
219670	ENKUR	0.0021473	0.000806541	up	14.4188	14.4188	3.84988	0	0	3.4031	3.33681	0	4.29532	6.17907	5.80895	5.27552	5.70494	5.415	5.75101
83648	FAM167A	7.18572e-07	2.92886e-08	up	14.4069	14.4069	3.84868	5.30958	5.87383	5.22982	4.52323	5.8068	6.03228	9.2599	9.35916	9.70466	8.95445	9.69815	8.89131
55220	KLHDC8A	0.00458838	0.00198538	up	14.3802	14.3802	3.84601	0	5.33326	4.94031	5.84515	4.69132	5.29532	8.85141	7.07897	9.07862	7.52696	9.08375	7.5617
56999	ADAMTS9	0.00125112	0.000424518	up	14.1972	14.1972	3.82753	2.60914	6.14383	6.29395	6.06755	6.70762	7.90556	8.80839	10.6636	10.1082	9.49862	10.0809	9.53312
2122	MECOM	0.00213175	0.000799177	up	14.1197	14.1197	3.81964	4.1941	4.19576	5.77039	4.93826	4.10636	0	7.54098	6.89608	8.13499	7.75291	8.05428	7.74346
253738	EBF3	0.00121704	0.000410616	up	14.114	14.114	3.81905	3.60914	1.87383	4.25151	2.80329	0	5.15781	6.7667	6.23282	7.28492	6.5942	7.05577	6.6755
129804	FBLN7	0.00391957	0.00165313	up	14.0516	14.0516	3.81266	4.1941	2.87383	4.77039	5.39769	0	6.25966	8.18604	7.02556	7.87526	7.80523	7.8626	7.61697
55553	SOX6	0.000126647	2.53638e-05	up	14.0444	14.0444	3.81192	3.60914	3.45879	4.57774	4.26019	4.69132	2.71035	6.47323	8.64216	6.83651	8.71059	6.79863	8.71797
101928279	LOC101928279	0.00227827	0.000864523	up	13.9476	13.9476	3.80195	4.31106	2.87383	2.77039	0	4.10636	0	5.71989	6.9401	5.26787	6.7839	5.4399	6.72168
8829	NRP1	6.71636e-05	1.13203e-05	up	13.7944	13.7944	3.78601	3.60914	6.26615	4.94031	5.84515	4.42829	6.29532	8.37162	9.89659	9.15268	8.70141	9.19878	8.77933
1947	EFNB1	7.35101e-07	3.02528e-08	up	13.751	13.751	3.78147	7.73842	6.57427	6.72458	6.33058	6.69132	7.75475	10.7224	10.8817	10.9516	10.4979	10.9367	10.5124
5457	POU4F1	3.87087e-05	5.6199e-06	up	13.7317	13.7317	3.77944	4.1941	3.87383	2.77039	3.93826	2.10636	4.29532	6.65611	7.00093	6.90319	8.21901	6.93087	8.14477
124842	TMEM132E	0.000486424	0.000134013	up	13.7236	13.7236	3.77858	0	2.90269	2.77039	2.93826	3.10636	0	6.55489	5.68372	5.06058	5.98462	5.23337	5.87202
4684	NCAM1	5.51416e-09	3.62463e-11	up	13.7074	13.7074	3.77688	7.15845	7.76865	7.69574	7.52323	7.02765	7.66455	10.9796	11.315	11.2984	11.2828	11.3425	11.2813
8382	NME5	0.00305279	0.00122954	up	13.5626	13.5626	3.76156	2.60914	3.87383	3.77039	0	0	5.03228	6.56153	6.40085	5.8824	6.68836	5.93992	6.38194
389432	SAMD5	0.011552	0.00578919	up	13.4656	13.4656	3.7512	0	3.87383	3.35535	3.52323	0	6.03228	7.08395	7.58298	4.67269	7.40379	5.06521	7.48328
728577	CNTNAP3B	4.91096e-06	3.95094e-07	up	13.4198	13.4198	3.7463	4.41649	4.78072	5.52527	4.26019	4.27628	5.23392	7.23737	8.45294	8.67634	9.03025	8.66603	8.90772
79819	WDR78	0.00181635	0.00066095	up	13.4087	13.4087	3.74509	0	3.45879	3.77039	3.49378	0	2.12539	6.65569	6.51003	4.7635	6.45653	4.81418	6.11899
54567	DLL4	0.00258732	0.00100934	up	13.3214	13.3214	3.73568	0	3.87383	3.35535	0	2.10636	4.29532	5.60801	6.25489	6.86192	5.16661	6.96016	5.19332
83482	SCRT1	0.00047594	0.000130411	up	13.2393	13.2393	3.72675	0	0	0	3.39769	2.10636	2.71035	5.50863	4.99714	5.23181	4.80918	5.28779	4.74038
168544	ZNF467	0.00198796	0.000736038	up	13.1477	13.1477	3.71674	0	5.04376	3.77039	3.93826	3.69132	4.71035	6.69116	7.69448	6.48545	8.09492	6.46149	8.02704
22986	SORCS3	0.000266223	6.39688e-05	up	13.1247	13.1247	3.71421	3.60914	5.06625	4.77039	3.93826	5.8068	6.16713	9.3675	8.65879	9.5103	7.36422	9.46012	7.28229
10743	RAI1	5.64748e-06	4.78962e-07	up	13.1038	13.1038	3.71192	6.41649	5.45879	6.57774	6.26019	6.8068	7.83964	10.1347	10.5219	10.6208	9.90076	10.5607	9.89239
80212	CCDC92	7.10251e-05	1.21691e-05	up	13.0844	13.0844	3.70978	4.1941	3.87383	5.8432	3.32013	3.69132	6.16979	8.18763	8.17874	8.17741	8.29645	8.14469	8.3661
4208	MEF2C	0.00414064	0.00176152	up	13.0251	13.0251	3.70322	2.74796	1.87383	4.57774	0	5.27628	5.03228	7.49427	6.76204	6.01917	7.66376	6.11545	7.67276
91752	ZNF804A	0.000853015	0.00026774	up	12.8822	12.8822	3.6873	0	2.85181	2.77039	0	3.10636	3.71035	5.62801	5.1041	5.46765	6.3514	5.67134	6.34023
163115	ZNF781	0.00207382	0.000774811	up	12.8116	12.8116	3.67938	4.1941	0	3.35535	2.93826	0.334982	4.29532	5.74135	6.28023	6.75116	5.71033	6.8794	5.83183
8601	RGS20	0.00794789	0.00377178	up	12.7978	12.7978	3.67782	3.60914	4.00603	0	1.93826	0	5.51979	7.02649	5.35871	7.1631	5.32833	7.18264	5.08085
26040	SETBP1	1.29218e-06	6.3981e-08	up	12.7904	12.7904	3.67698	6.51603	6.82803	7.01831	6.52323	6.8068	7.56833	11.0455	10.4568	11.0367	9.89421	11.0062	9.88328
51617	HMP19	0.00343576	0.00141422	up	12.7003	12.7003	3.66679	4.1941	3.72673	0	3.52323	0	0	5.85296	5.25877	5.12603	5.90583	5.38989	5.91129
8204	NRIP1	7.61427e-08	1.39816e-09	up	12.6678	12.6678	3.6631	8.81908	8.48854	8.69536	8.41284	8.0371	9.21815	11.8328	12.2349	12.3235	12.4653	12.3113	12.4819
116372	LYPD1	0.000144771	3.00072e-05	up	12.5443	12.5443	3.64897	4.1941	5.55452	5.17995	5.08945	6.23564	5.71035	7.8662	8.14604	8.52359	10.3923	8.6002	10.3294
57007	ACKR3	0.000240524	5.66081e-05	up	12.5379	12.5379	3.64822	5.60914	4.19576	5.47083	3.52323	3.10636	6.71035	8.14273	8.61686	8.42561	8.57787	8.17897	8.56294
55068	ENOX1	0.000356888	9.15933e-05	up	12.4444	12.4444	3.63743	2.60914	2.87383	4.09232	3.52323	3.10636	0	6.66478	6.42204	5.81218	6.70208	5.83256	6.59579
79966	SCD5	2.02398e-05	2.4772e-06	up	12.4085	12.4085	3.63325	4.60914	5.04376	5.47083	5.84515	6.31581	6.88028	9.57399	9.06492	9.90034	8.71846	9.88316	8.82362
10418	SPON1	1.13115e-05	1.18482e-06	up	12.228	12.228	3.61212	6.30958	7.71335	7.34591	7.18619	6.75021	8.49171	10.0287	11.4427	11.1473	10.8057	11.2022	10.843
3776	KCNK2	0.0029755	0.00119203	up	12.1727	12.1727	3.60558	0	3.45879	2.77039	0	4.10636	0	5.63561	4.78378	6.15844	4.72029	5.95058	4.72032
643827	CNTNAP3P2	1.24905e-06	6.08058e-08	up	12.0696	12.0696	3.59331	5.77906	6.27755	5.61169	5.51551	4.8068	5.68509	8.5303	9.624	8.93157	9.60182	8.95762	9.59025
6509	SLC1A4	0.000225232	5.20728e-05	up	11.9876	11.9876	3.58347	3.60914	2.87383	4.07767	3.66205	4.42829	5.88028	8.92372	8.66464	7.41675	6.82662	7.32655	6.87376
57758	SCUBE2	0.00102055	0.000331775	up	11.9123	11.9123	3.57438	4.60914	3.45879	3.35535	5.10819	3.69132	4.29532	8.60747	5.84688	9.27421	6.56229	9.26012	6.4134
10123	ARL4C	1.34821e-08	1.21374e-10	up	11.7625	11.7625	3.55613	8.36402	8.60175	8.21271	8.29581	8.76457	8.43827	12.2018	11.5088	12.2276	11.9241	12.2653	11.8863
3762	KCNJ5	0.00270658	0.0010643	up	11.7615	11.7615	3.556	0	3.45879	1.77039	0	0	4.29532	4.90718	6.14526	4.91	5.05094	5.07492	4.77224
9472	AKAP6	0.000314824	7.82561e-05	up	11.7145	11.7145	3.55022	3.60914	1.87383	4.09232	2.93826	4.42829	5.71035	8.30948	7.59139	6.95164	7.0204	7.0631	7.01748
2045	EPHA7	6.89549e-05	1.17306e-05	up	11.7098	11.7098	3.54965	8.00145	8.36738	8.30955	8.27811	8.10636	9.36705	12.0656	12.6812	12.8073	10.6333	12.823	10.7175
7482	WNT2B	3.44556e-07	1.09107e-08	up	11.7067	11.7067	3.54926	4.1941	2.87383	3.35535	3.52323	3.69132	4.29532	7.10787	7.07496	7.18157	7.46329	7.12083	7.28019
5071	PRKN	0.0109324	0.00544277	up	11.6732	11.6732	3.54513	0	0	4.35535	0	4.91371	4.29532	5.38008	5.04963	5.92455	6.4074	5.87357	6.19993
7412	VCAM1	0.000880445	0.000278111	up	11.5513	11.5513	3.52998	4.60914	3.45879	2.77039	4.74562	5.10636	5.71035	6.55944	8.02149	7.03352	9.36643	7.15495	9.44471
1008	CDH10	0.00204859	0.000763171	up	11.2684	11.2684	3.49422	2.60914	0	5.22982	4.26019	3.10636	4.29532	7.18257	6.53269	6.82683	6.48207	6.75741	6.68455
56125	PCDHB11	0.00212985	0.00079816	up	11.1244	11.1244	3.47566	2.60914	2.87383	4.09232	0	3.69132	0	4.99941	6.22387	6.05124	5.51091	6.0797	5.25542
24141	LAMP5	0.0065585	0.00302667	up	10.837	10.837	3.43789	6.06857	5.47149	3.77039	4.93826	4.13911	0	7.71761	6.33718	7.89639	7.59696	7.77375	7.69324
80818	ZNF436	7.15315e-05	1.22816e-05	up	10.8338	10.8338	3.43747	3.60914	3.68119	5.1627	3.93826	5.43279	6.29532	8.11239	8.18815	8.13575	8.26495	7.94567	8.09733
11189	CELF3	0.000129877	2.61407e-05	up	10.8307	10.8307	3.43706	4.60914	5.01761	2.77039	2.93826	5.69132	4.29532	7.88192	7.45755	7.99817	7.32479	8.01455	7.26741
100505881	MAGI2-AS3	2.89403e-05	3.90806e-06	up	10.8211	10.8211	3.43577	6.1327	4.19576	5.10682	5.84515	4.42829	6.38478	8.39058	8.97384	8.44897	9.13499	8.58314	9.17659
6616	SNAP25	0.00256903	0.000999455	up	10.7867	10.7867	3.43118	4.93106	4.68119	0	4.17035	3.69132	4.52808	6.58819	6.52591	7.55736	7.32453	7.39099	7.20207
2296	FOXC1	0.00926387	0.00449823	up	10.7678	10.7678	3.42866	0	3.45879	3.35535	0	3.69132	5.51771	4.40225	6.04261	6.28851	6.72295	6.47983	6.65896
4133	MAP2	6.69386e-06	5.97359e-07	up	10.6693	10.6693	3.41539	9.23849	8.14062	9.46714	8.96724	7.83428	8.813	12.7912	12.4783	12.2401	11.5999	12.2646	11.5791
7049	TGFBR3	3.89786e-05	5.67301e-06	up	10.652	10.652	3.41305	4.1941	6.45879	6.3851	6.52323	6.62992	6.88028	9.63899	9.36573	9.82418	9.46912	9.8764	9.37532
1130	LYST	1.67275e-05	1.96724e-06	up	10.6488	10.6488	3.41261	4.60914	2.87383	5.09232	4.26019	3.10636	3.71035	6.88322	7.37191	7.59505	7.33219	7.54058	7.40493
441094	NR2F1-AS1	9.46436e-06	9.38592e-07	up	10.6453	10.6453	3.41215	2.60914	4.19576	4.94031	3.52323	4.42829	3.71035	7.62715	7.34652	7.12636	7.28695	7.08418	7.40882
2690	GHR	0.00213515	0.00080108	up	10.6363	10.6363	3.41092	3.60914	0	1.77039	4.52323	2.10636	4.29532	5.36625	6.20468	5.74031	6.74	5.95444	6.76425
23145	SSPO	0.0102319	0.00503991	up	10.6	10.6	3.406	0	4.03564	1.77039	4.26019	5.11544	6.16409	6.31564	7.68991	6.2138	7.67046	6.18586	7.70605
1995	ELAVL3	0.00438114	0.00188005	up	10.5489	10.5489	3.39902	4.1941	4.45879	0	5.74562	4.69132	5.03228	7.69016	6.91624	7.48301	7.5753	7.46681	7.38474
85449	KIAA1755	0.00396622	0.00167621	up	10.4945	10.4945	3.39156	0	3.45879	3.77039	3.53895	0	0	4.91752	5.57519	4.67183	5.55739	4.75196	5.64359
8128	ST8SIA2	5.95687e-05	9.81461e-06	up	10.4588	10.4588	3.38664	6.30958	4.87383	6.81478	5.89762	5.10636	7.23392	9.29883	9.22566	10.0739	8.93952	10.0624	8.95557
83988	NCALD	1.50862e-06	7.91172e-08	up	10.4454	10.4454	3.3848	5.60914	6.33326	6.35535	6.56497	5.8068	7.16979	9.94308	9.42639	10.027	9.36566	9.97709	9.40891
105375304	LOC105375304	0.00182206	0.000663678	up	10.4403	10.4403	3.3841	2.92229	4.34251	2.47195	0	4.33722	1.79524	5.3443	5.58352	5.85391	6.86612	5.7229	6.80304
9901	SRGAP3	1.15311e-07	2.47989e-09	up	10.3033	10.3033	3.36503	7.26865	7.67988	6.91911	7.46534	7.46391	8.09982	10.7869	10.73	11.111	10.6763	11.1349	10.6477
344558	SH3RF3	0.00869881	0.00418905	up	10.2741	10.2741	3.36093	3.60914	0	3.77039	3.93826	0	4.71035	4.78455	6.97757	5.39755	6.75551	5.42526	6.85331
81035	COLEC12	0.000240361	5.65352e-05	up	10.2593	10.2593	3.35887	6.1941	6.80457	7.29395	7.55565	7.05859	8.1533	8.98744	11.624	9.86548	11.439	9.86455	11.4328
5046	PCSK6	7.13467e-05	1.22394e-05	up	10.2369	10.2369	3.35571	4.52088	6.08646	5.43795	3.52323	4.91371	5.88028	8.47398	9.09412	8.63785	7.70898	8.66461	7.91721
4897	NRCAM	1.88592e-05	2.27588e-06	up	10.2363	10.2363	3.35562	7.12412	7.46735	7.32498	7.39769	7.38282	7.72546	10.6386	10.702	11.7776	9.81669	11.7926	9.82871
9480	ONECUT2	9.14933e-06	8.96891e-07	up	10.2258	10.2258	3.35415	6.06857	6.62872	5.94031	6.39769	6.49868	7.83964	10.0386	9.81076	10.42	9.39488	10.4126	9.42174
728130	NUTM2D	0.000949085	0.000304472	up	10.2181	10.2181	3.35305	2.60914	3.87383	0	2.93826	3.69132	4.29532	6.05587	6.68362	6.38616	5.88542	6.51731	5.9978
63976	PRDM16	0.00262749	0.00102746	up	10.0169	10.0169	3.32437	4.1941	4.45879	4.09232	4.52323	4.42829	2.71035	7.35082	8.93786	5.35596	8.80004	5.25285	8.65577
387856	CCDC184	0.00247665	0.000953784	up	9.9853	9.9853	3.31981	0	5.00899	3.77039	3.93826	4.42829	4.29532	7.24657	7.01072	6.94652	6.50561	7.03888	6.61177
64084	CLSTN2	7.67252e-06	7.12104e-07	up	9.94603	9.94603	3.31412	2.60914	4.19576	3.35535	4.26019	4.42829	3.71035	6.96667	7.68678	6.72916	7.34283	6.68628	7.03208
7424	VEGFC	0.0115796	0.00580718	up	9.93095	9.93095	3.31193	0	2.87383	4.77039	5.10819	0	4.71035	6.59782	6.28781	6.23395	5.94183	6.13138	6.14157
200958	MUC20	0.00280683	0.00111282	up	9.87003	9.87003	3.30306	3.60914	0	2.50735	0	0	3.71035	5.10511	5.08232	5.10608	4.88628	4.56489	4.9005
11259	FILIP1L	0.00280376	0.00111101	up	9.85295	9.85295	3.30056	3.60914	3.87383	0	3.93826	5.59821	3.71035	6.49769	6.90807	6.70493	6.80157	6.66471	6.95616
116444	GRIN3B	0.000477408	0.000131003	up	9.83063	9.83063	3.29728	2.60914	3.91611	0	3.12269	2.10636	2.31886	4.93346	5.85728	5.35106	6.07548	5.47944	6.16015
146880	ARHGAP27P1	0.00145032	0.000505954	up	9.82654	9.82654	3.29668	3.60914	4.68119	0	4.01627	3.10636	3.29045	5.79587	6.74828	6.57942	6.28115	6.60733	6.47144
55083	KIF26B	0.00031047	7.6952e-05	up	9.80846	9.80846	3.29403	3.60914	4.87383	4.94031	4.26019	5.42829	6.88028	7.09016	9.08005	8.61511	8.19367	8.70448	8.07273
728841	NBPF8	2.55995e-06	1.69851e-07	up	9.79941	9.79941	3.29269	5.69377	5.72016	6.3054	6.11618	5.75406	6.78646	8.30517	9.69681	9.4853	9.54251	9.54468	9.55771
643911	CRNDE	2.56039e-06	1.70315e-07	up	9.68427	9.68427	3.27564	5.50726	5.80672	5.04341	4.9831	5.14766	6.60162	9.14792	8.52565	8.92681	8.58661	8.99701	8.5596
60677	CELF6	0.0028546	0.00113645	up	9.64086	9.64086	3.26916	2.60914	1.87383	2.77039	0	0	4.29532	4.81662	5.44276	6.19395	4.33329	5.81856	4.55846
28514	DLL1	8.53422e-05	1.54939e-05	up	9.62917	9.62917	3.26741	6.1941	7.66247	6.01831	7.20183	8.43574	6.48595	10.5559	10.3584	10.7316	9.59421	10.7594	9.60334
6591	SNAI2	3.63886e-05	5.21897e-06	up	9.62445	9.62445	3.2667	4.1941	3.87383	4.94031	3.93826	5.10636	5.51771	7.24274	8.07706	7.37061	8.64622	7.21938	8.61478
129080	EMID1	1.70555e-06	9.55384e-08	up	9.56808	9.56808	3.25823	5.56004	5.96899	6.22982	5.75042	5.27628	6.40067	8.63031	9.18837	9.70156	8.80063	9.65705	8.75767
79925	SPEF2	0.000176932	3.8519e-05	up	9.53101	9.53101	3.25263	4.61278	2.87383	4.77039	4.05374	2.10636	4.71035	6.93543	7.71766	6.69504	7.34114	6.60263	7.35132
80034	CSRNP3	2.34609e-07	6.5877e-09	up	9.49872	9.49872	3.24773	7.96669	7.48854	7.77039	7.58212	6.86125	8.0679	10.9481	10.6682	11.0816	10.6977	11.129	10.6985
23542	MAPK8IP2	0.000177107	3.85697e-05	up	9.49727	9.49727	3.24751	5.19167	5.57427	2.57566	5.10819	4.72785	4.29532	8.3129	8.6515	7.463	7.58719	7.51687	7.42657
23179	RGL1	6.34757e-07	2.44905e-08	up	9.46872	9.46872	3.24317	6.06857	5.57427	6.88208	5.74562	5.69132	5.51771	8.78662	9.31568	9.11672	9.24573	9.21521	9.25863
54329	GPR85	0.00803269	0.00381687	up	9.39245	9.39245	3.2315	0	0	4.35535	2.93826	0	4.29532	5.3843	5.14198	5.17495	5.31831	5.01871	4.93968
1396	CRIP1	0.000314838	7.83046e-05	up	9.3632	9.3632	3.227	2.60914	4.83131	4.94031	3.52323	4.10636	4.29532	8.25167	7.77297	7.76875	6.10921	7.7109	6.05417
94121	SYTL4	0.00349817	0.00144716	up	9.33625	9.33625	3.22284	3.60914	0	2.96121	2.93826	0	3.71035	5.51263	4.50035	6.13104	5.08233	6.36766	4.96201
55800	SCN3B	0.00905213	0.00438119	up	9.29131	9.29131	3.21588	0	5.04376	0	4.26019	3.10636	3.73205	6.04935	5.5917	6.4445	5.35298	6.30452	5.6946
285352	KIF9-AS1	0.00120433	0.000405116	up	9.27863	9.27863	3.21391	3.60914	1.01266	0	3.52323	3.51042	2.71035	5.321	5.76562	5.14926	5.98705	5.42035	6.00599
23767	FLRT3	1.23077e-05	1.32522e-06	up	9.2499	9.2499	3.20944	5.6966	6.88743	6.81478	6.02573	6.42829	7.41079	9.78548	10.7942	9.43699	9.4901	9.47794	9.53557
27253	PCDH17	0.00132194	0.000453366	up	9.22602	9.22602	3.20571	3.60914	3.87383	5.77039	4.74562	5.44998	7.59374	9.03208	7.68003	8.93286	7.9136	8.92876	7.78962
340526	RTL5	8.35913e-06	7.98066e-07	up	9.1995	9.1995	3.20155	4.1941	5.50186	5.89967	4.93826	5.22352	6.16979	8.53946	8.9043	8.65563	8.19647	8.70763	8.13303
146760	RTN4RL1	0.00246647	0.000949158	up	9.17061	9.17061	3.19702	3.60914	2.87383	2.77039	1.93826	0	4.71035	5.084	6.72694	5.30548	6.54996	5.22096	6.19674
92565	FANK1	0.00400485	0.00169568	up	9.15943	9.15943	3.19526	4.2134	3.73829	0	1.93826	2.91163	0	5.04848	5.96068	4.64305	5.85133	4.85925	5.61033
4135	MAP6	7.15315e-05	1.22916e-05	up	9.12458	9.12458	3.18976	4.93106	5.45879	6.12648	5.77061	5.42829	7.49304	9.64895	9.50572	9.18487	8.44709	9.13786	8.42233
79870	BAALC	0.000776537	0.00023841	up	9.08995	9.08995	3.18427	6.06857	3.87383	4.77039	5.26019	5.27628	7.75475	7.96765	7.95862	8.74825	9.37405	8.74067	9.32039
729262	NUTM2B	2.5171e-06	1.65816e-07	up	9.08873	9.08873	3.18408	3.60914	2.7483	2.18542	1.93826	3.10636	2.82583	6.07963	6.27572	5.96028	5.67816	5.84743	5.67656
54898	ELOVL2	9.36948e-05	1.73987e-05	up	9.07191	9.07191	3.18141	3.60914	3.87383	4.09232	3.72676	5.66064	5.88028	7.74771	7.50701	7.37308	8.00006	7.27999	8.02354
84870	RSPO3	0.0158193	0.00833125	up	8.99885	8.99885	3.16974	0	5.33326	6.08396	4.93826	4.69132	5.88028	7.11415	9.00487	6.73026	8.1482	6.78856	8.15947
170692	ADAMTS18	0.00258675	0.00100875	up	8.97374	8.97374	3.16571	4.60914	0.244475	3.44024	2.93826	4.69132	4.29532	5.91541	6.33008	7.12582	6.4814	7.15823	6.20207
22989	MYH15	0.00489994	0.00215589	up	8.94325	8.94325	3.1608	0	2.87383	3.3456	2.93826	4.10636	0	5.58971	5.78616	6.04272	4.32934	6.1556	4.32531
1381	CRABP1	2.24543e-05	2.83823e-06	up	8.94005	8.94005	3.16028	10.4197	9.93453	10.5745	9.86493	10.5451	10.7446	14.7052	13.6624	13.7178	12.6121	13.7214	12.6262
5064	PALM	1.81224e-06	1.04363e-07	up	8.93855	8.93855	3.16004	5.1941	6.12176	6.52957	6.39438	6.42829	7.03228	9.46509	9.3161	9.50448	9.53633	9.36407	9.47455
7431	VIM	1.61247e-07	3.95167e-09	up	8.87187	8.87187	3.14924	10.654	11.4601	11.5801	11.4452	10.9607	11.5915	14.3101	14.2215	14.3182	14.7132	14.3154	14.7086
5999	RGS4	0.00188936	0.000692512	up	8.84259	8.84259	3.14447	0	4.19576	2.77039	1.93826	3.10636	4.29532	5.7837	5.71976	5.47259	6.37356	5.45711	6.36617
162514	TRPV3	2.6109e-05	3.42499e-06	up	8.82971	8.82971	3.14237	4.36887	4.45879	3.35535	5.4362	5.01325	3.71035	7.60621	7.87052	7.86827	6.94183	7.82988	7.0803
41	ASIC1	3.06532e-08	3.99069e-10	up	8.80291	8.80291	3.13798	5.77906	6.47659	5.85785	6.34851	6.19382	6.44614	9.49279	9.50844	9.09916	9.36979	9.09479	9.3649
9369	NRXN3	7.64505e-07	3.1932e-08	up	8.76997	8.76997	3.13257	5.60914	6.04376	5.85785	5.93826	5.74144	5.89977	8.22156	9.76688	8.7675	9.17755	8.78024	9.17193
57060	PCBP4	4.70297e-08	7.15728e-10	up	8.76584	8.76584	3.13189	7.69145	8.14348	7.58309	7.81021	7.88415	8.55013	11.0986	10.835	11.1117	11.1472	11.1214	11.1398
89876	MAATS1	1.94916e-06	1.18128e-07	up	8.73373	8.73373	3.1266	5.23981	5.95786	5.60158	6.18849	5.8068	5.03228	8.35481	8.56858	8.51823	9.30992	8.50548	9.3294
100131434	LINC00893	1.36521e-05	1.51679e-06	up	8.72851	8.72851	3.12574	3.3475	1.87383	2.77039	3.97068	3.10636	2.71035	5.36272	6.42243	5.9356	6.32442	6.20586	6.28251
150759	LINC00342	0.000285209	6.93868e-05	up	8.70365	8.70365	3.12162	6.51603	5.91823	6.6794	5.9641	5.35429	3.71035	8.69151	10.0042	8.47631	8.56596	8.53221	8.60191
57480	PLEKHG1	5.6303e-06	4.75494e-07	up	8.69718	8.69718	3.12055	5.93106	5.68119	6.47083	6.20977	5.91371	7.41079	9.44054	9.41023	9.80445	8.95081	9.7071	9.02753
347475	CCDC160	3.45701e-07	1.10409e-08	up	8.69194	8.69194	3.11968	5.78552	5.65174	5.21383	6.4542	5.22015	5.51771	8.58773	8.5727	8.79205	8.93365	8.7469	8.92821
2049	EPHB3	0.0283655	0.0163331	up	8.68564	8.68564	3.11863	0	5.7725	6.64932	5.39769	6.27628	7.29532	7.26153	8.76462	8.10535	8.91523	8.11652	8.93965
7484	WNT9B	0.0007793	0.000239703	up	8.65599	8.65599	3.1137	0	2.87383	3.35535	3.52323	2.10636	3.71035	5.62676	5.94134	5.88408	5.24271	6.01797	5.53845
3642	INSM1	0.000362042	9.34852e-05	up	8.59792	8.59792	3.10399	2.60914	5.57427	2.77039	2.93826	4.91371	4.29532	6.80324	6.89151	7.20033	6.80467	7.18649	6.83878
333	APLP1	4.90605e-10	9.11385e-13	up	8.57201	8.57201	3.09963	7.76768	7.87338	8.2216	8.04086	7.9395	8.10057	11.034	11.2967	11.0541	11.0534	11.0336	11.0695
497190	CLEC18B	0.000460018	0.000125457	up	8.54615	8.54615	3.09528	3.02417	2.45879	3.21307	2.93826	0.521395	3.58482	5.20089	6.01449	4.99431	6.51675	5.06716	6.51857
114987	WDR31	0.0108294	0.00537757	up	8.53356	8.53356	3.09315	4.1941	3.45879	0.047921	5.10819	4.42829	5.71035	7.20962	6.83544	5.75087	7.8674	5.93491	7.90829
55530	SVOP	0.00509528	0.00225676	up	8.43805	8.43805	3.07691	3.60914	0	3.77039	2.93826	0	0	4.70042	4.75225	4.61555	5.16775	4.65822	4.88504
8092	ALX1	0.00783452	0.00371182	up	8.43177	8.43177	3.07584	2.60914	0	3.35535	2.93826	4.69132	0	4.70601	5.35744	4.52346	6.31363	4.75341	6.39514
29114	TAGLN3	8.35549e-06	7.96145e-07	up	8.32246	8.32246	3.05701	5.41649	6.097	5.35535	6.00283	6.56579	6.91981	9.49606	8.41536	9.35639	9.04265	9.40094	8.98794
254228	FAM26E	0.0122118	0.00618531	up	8.3187	8.3187	3.05636	5.60914	0	4.35535	4.52323	3.69132	3.71035	7.93552	7.09524	7.25455	5.14082	7.38894	5.41247
57348	TTYH1	1.65838e-06	9.09916e-08	up	8.30035	8.30035	3.05317	8.39425	8.11115	8.59661	8.18466	7.64032	8.73707	11.8541	10.9106	11.6808	10.9892	11.6371	10.9113
3175	ONECUT1	0.00693131	0.0032215	up	8.26675	8.26675	3.04732	0	4.01492	4.35535	5.57216	3.51455	5.03228	6.70308	6.27923	7.17766	6.72294	7.14323	6.74705
91947	ARRDC4	1.05061e-05	1.0796e-06	up	8.22282	8.22282	3.03963	7.1941	6.91823	7.67728	7.36453	7.35429	8.41079	10.6572	10.6331	9.81263	11.0927	9.90725	11.0541
441212	RP9P	0.000791163	0.000244388	up	8.16108	8.16108	3.02876	1.60914	1.87383	3.77039	3.74562	4.66064	4.88028	6.43561	6.33981	6.42102	6.61564	6.28165	6.61871
400818	NBPF9	0.000124017	2.47307e-05	up	8.13887	8.13887	3.02483	3.60914	6.12176	5.97984	6.33058	6.19382	5.79782	8.571	9.19519	8.5225	8.64538	8.61561	8.63226
5800	PTPRO	0.000312519	7.75491e-05	up	8.13421	8.13421	3.024	4.1941	5.27514	2.77039	5.74562	5.42829	4.29532	8.00366	8.38963	7.12232	7.59087	7.13663	7.60975
3768	KCNJ12	1.99716e-07	5.32254e-09	up	8.09148	8.09148	3.0164	5.06857	4.33326	4.22982	4.26019	4.42829	4.71035	7.01596	7.72861	7.50242	7.67118	7.39387	7.81686
92691	TMEM169	8.64862e-05	1.57697e-05	up	8.06022	8.06022	3.01082	6.02785	5.45879	6.21584	6.26019	4.42829	7.10267	9.4902	8.3858	9.17804	8.63274	9.24047	8.63129
27092	CACNG4	2.89701e-05	3.91415e-06	up	8.04783	8.04783	3.0086	4.93106	6.26615	5.67728	4.74562	5.69132	6.79782	9.11895	9.02254	8.71626	8.22974	8.75265	8.32071
5600	MAPK11	7.88475e-05	1.39375e-05	up	8.03539	8.03539	3.00637	4.60914	5.57427	5.22982	6.26019	3.61254	4.29532	8.03706	8.0761	8.21137	7.62695	8.06694	7.60105
658	BMPR1B	0.0001342	2.7308e-05	up	8.01005	8.01005	3.00181	4.1941	3.87383	5.35535	5.26019	4.67445	6.29532	8.33284	7.86519	8.47588	7.22107	8.50815	7.26098
9935	MAFB	0.0236471	0.0132698	up	7.97591	7.97591	2.99565	4.1941	5.68119	4.94031	3.93826	6.35429	5.51771	6.36817	9.11357	5.88198	10.6986	5.86158	10.6759
2947	GSTM3	0.000229346	5.3308e-05	up	7.95213	7.95213	2.99134	3.60914	5.19576	5.94031	6.52323	5.27628	6.03228	8.64579	7.82937	8.03486	8.95217	8.05776	9.00509
84530	SRRM4	4.31422e-06	3.35064e-07	up	7.94982	7.94982	2.99092	6.0771	5.19576	4.77039	5.26019	6.47859	6.03228	8.58161	8.65873	8.55304	8.69592	8.58217	8.68836
1912	PHC2	4.97634e-06	4.03554e-07	up	7.9337	7.9337	2.98799	8.91292	7.05565	7.52527	8.28628	8.10636	8.32506	11.0621	10.7616	11.1483	10.9903	11.1517	11.0255
1302	COL11A2	0.00697579	0.00324467	up	7.87932	7.87932	2.97807	6.6	6.95377	6.1627	6.14772	5.91371	5.88028	5.96227	10.5261	8.656	10.8746	8.66037	10.8473
63035	BCORL1	1.38616e-07	3.10985e-09	up	7.87036	7.87036	2.97643	6.51404	6.96129	6.41424	7.02573	6.6594	7.23392	9.68953	10.159	9.5171	9.89407	9.5095	9.898
64101	LRRC4	1.02751e-06	4.71319e-08	up	7.86924	7.86924	2.97622	7.56333	7.68119	7.24549	6.39769	7.59821	7.46524	10.0042	10.7053	10.3434	10.1664	10.3998	10.1894
100132406	NBPF10	0.000285291	6.94679e-05	up	7.84607	7.84607	2.97197	3.60914	5.8811	2.77039	3.3533	4.17917	4.58482	6.95886	7.37089	7.05923	7.52445	6.31875	6.97758
339541	C1orf228	0.00248922	0.000959691	up	7.83917	7.83917	2.9707	1.86242	0	2.02367	2.21183	3.81239	4.29532	4.54255	5.54369	4.85982	5.87245	5.27948	5.93185
7852	CXCR4	0.000239477	5.62549e-05	up	7.83473	7.83473	2.96988	4.93106	6.82803	6.77039	5.84515	7.49641	7.71035	9.11011	10.4297	9.60976	9.38663	9.50088	9.36364
10046	MAMLD1	0.0092538	0.00449136	up	7.78745	7.78745	2.96115	0	3.45879	3.77039	2.93826	0	4.71035	4.8032	5.91885	5.86145	5.20098	5.64942	5.21081
1435	CSF1	1.35012e-05	1.49616e-06	up	7.78176	7.78176	2.9601	7.06857	5.57427	5.35535	6.02573	5.27628	5.88028	8.50977	9.54543	8.54674	8.88777	8.64776	8.80359
1004	CDH6	0.00438608	0.00188248	up	7.72536	7.72536	2.9496	6.30958	6.51769	7.49476	8.10819	7.83552	8.75872	8.87555	11.9906	9.15542	11.7527	9.19104	11.7567
1009	CDH11	0.000179907	3.93723e-05	up	7.72295	7.72295	2.94915	6.30958	7.06688	8.07417	7.68109	7.46391	8.85331	10.4376	11.0369	11.0698	9.73632	11.114	9.74925
1382	CRABP2	6.53328e-08	1.10025e-09	up	7.71584	7.71584	2.94782	9.53682	9.85683	10.0787	10.0308	9.94241	10.3962	12.9999	12.5544	12.8266	13.1748	12.8318	13.1412
90139	TSPAN18	4.03667e-07	1.33536e-08	up	7.70866	7.70866	2.94648	7.77906	8.44369	8.5383	8.0426	7.989	8.97525	11.0152	11.0571	11.3333	11.3486	11.345	11.3475
1901	S1PR1	2.2428e-05	2.83314e-06	up	7.70479	7.70479	2.94576	5.77906	5.87383	5.35535	5.10819	4.42829	4.71035	8.29922	7.66127	8.89784	7.78571	8.72435	7.56121
220965	FAM13C	5.9438e-06	5.11313e-07	up	7.70362	7.70362	2.94554	3.60914	4.05665	4.57774	3.26019	4.56579	4.88028	7.41709	7.29236	6.73235	7.15761	6.91635	7.10724
7162	TPBG	5.16054e-05	8.04168e-06	up	7.69392	7.69392	2.94372	9.40355	9.23138	9.94684	9.52323	9.42446	9.66742	11.6234	13.0896	11.7126	13.3537	11.7213	13.3586
100272228	LINC00894	0.0145506	0.00756847	up	7.67847	7.67847	2.94082	6.41649	4.68119	4.93618	5.06212	0	4.71035	6.78313	7.42305	7.07626	7.62793	7.03774	7.50314
5990	RFX2	0.000145826	3.02675e-05	up	7.65176	7.65176	2.93579	4.60914	5.4702	5.62837	4.93826	3.69132	6.71035	8.51138	8.14959	7.89475	8.13286	7.84691	8.1269
126069	ZNF491	3.9749e-05	5.80217e-06	up	7.60661	7.60661	2.92725	4.09352	3.45879	4.09232	4.26891	5.27628	2.71035	7.01271	7.13159	6.72623	6.93422	6.89312	6.76581
10752	CHL1	0.00310126	0.00125349	up	7.60556	7.60556	2.92706	2.60914	1.87383	5.35535	5.3723	3.69132	5.71035	6.46744	7.44751	6.98727	7.32217	6.61687	7.33337
100170841	EPOP	6.42324e-06	5.63571e-07	up	7.57982	7.57982	2.92216	6.41649	6.33326	5.67728	6.52323	7.01325	5.51771	9.10726	9.32855	9.58682	8.75147	9.54563	8.69447
2583	B4GALNT1	0.00383387	0.00161288	up	7.52882	7.52882	2.91242	4.33293	3.79666	3.94031	3.72253	0	4.29532	6.8324	5.75294	6.64492	5.98157	6.55095	5.79953
163255	ZNF540	0.00496967	0.0021887	up	7.50256	7.50256	2.90738	2.60914	0	0	3.52323	3.69132	3.71035	5.00191	5.14838	5.18716	5.32501	4.94878	5.36711
6489	ST8SIA1	0.000322551	8.07856e-05	up	7.4883	7.4883	2.90464	5.60914	3.86653	6.09232	4.74562	4.91371	6.71035	8.23182	7.81404	8.90671	7.69853	8.91058	7.80381
283212	KLHL35	0.00286792	0.00114299	up	7.48436	7.48436	2.90388	3.60914	0	2.77039	0	3.10636	2.71035	5.43034	4.57915	4.97056	4.74412	5.15208	4.74326
389524	GTF2IRD2B	3.13416e-05	4.31966e-06	up	7.47767	7.47767	2.90259	3.60914	4.33326	3.94031	5.10819	5.19382	3.71035	6.5487	7.11976	7.7218	7.07106	7.79146	7.05785
57332	CBX8	1.65285e-05	1.93263e-06	up	7.45412	7.45412	2.89804	3.60914	4.68119	2.77039	4.26019	4.69132	4.29532	6.90195	7.0986	7.13782	6.72532	7.10751	6.72457
53844	COPG2IT1	1.0313e-05	1.05002e-06	up	7.44442	7.44442	2.89616	4.26121	4.68119	4.77039	5.84515	4.91371	5.03228	6.95969	8.26197	7.6961	8.12869	7.66488	8.16956
7903	ST8SIA4	0.00581788	0.00262836	up	7.43607	7.43607	2.89454	2.60914	1.87383	5.39251	2.93826	5.27628	6.29532	6.68112	6.93638	7.4307	6.69559	7.3455	6.66329
154215	NKAIN2	0.000305926	7.55198e-05	up	7.42591	7.42591	2.89257	3.60914	3.45879	5.09232	2.93826	4.91371	2.71035	6.65958	7.00121	5.92883	7.22705	6.05992	7.2014
54674	LRRN3	0.00260922	0.00101938	up	7.41351	7.41351	2.89016	4.93106	2.87383	4.57774	3.93826	4.69132	7.03228	7.35207	7.05801	8.60145	6.91621	8.61827	6.83944
3910	LAMA4	0.0266994	0.0152573	up	7.40967	7.40967	2.88941	0	5.45879	2.77039	2.93826	5.27628	6.16979	5.33811	7.23243	6.04799	7.52691	6.20714	7.59737
90362	FAM110B	5.81976e-05	9.51387e-06	up	7.40345	7.40345	2.8882	6.77906	6.06063	5.84862	6.24183	5.56579	6.41079	7.66793	8.80676	9.03655	9.86694	9.05867	9.79906
23158	TBC1D9	2.92762e-06	2.0039e-07	up	7.38921	7.38921	2.88542	5.41649	5.58877	5.52797	6.02573	4.91371	6.64133	8.33596	8.60908	8.59546	8.70317	8.64565	8.5372
11092	SPACA9	0.00821848	0.0039184	up	7.38268	7.38268	2.88414	0	4.68119	4.09232	3.52323	5.16496	3.45604	6.79684	6.38826	5.46143	6.9545	5.60277	7.01879
4986	OPRK1	0.0055206	0.00247196	up	7.37963	7.37963	2.88355	4.1941	3.45879	5.09232	2.93826	4.91371	6.61724	8.4556	9.26864	7.32893	6.28545	7.21178	5.96532
56100	PCDHGB6	7.50953e-05	1.30864e-05	up	7.34748	7.34748	2.87725	6.15113	5.52404	7.12665	6.451	6.68321	7.1609	9.43139	10.518	9.52705	8.64865	9.59119	8.64419
286495	TTC3P1	0.000263822	6.32035e-05	up	7.33411	7.33411	2.87462	3.60914	5.19576	5.35535	3.95403	3.10636	2.71035	7.03546	7.2999	6.91115	6.57186	6.73914	6.6212
26050	SLITRK5	2.90802e-06	1.98425e-07	up	7.33146	7.33146	2.8741	7.41649	6.82803	6.89048	7.06755	8.08364	7.9602	10.1531	10.2308	10.5393	9.97113	10.5671	10.0295
200162	SPAG17	0.00278468	0.00110121	up	7.31472	7.31472	2.8708	0.933976	4.91777	3.85528	3.74562	3.88001	3.98337	6.21737	7.16261	5.31006	7.14864	5.4993	7.20286
79625	NDNF	7.54713e-05	1.32005e-05	up	7.28089	7.28089	2.86412	6.1941	4.19576	5.85785	6.74562	5.91371	5.51771	7.98818	8.48452	8.92896	8.57365	8.9892	8.64494
5153	PDE1B	6.31098e-05	1.05063e-05	up	7.25614	7.25614	2.8592	3.60914	5.04376	4.77039	5.39769	5.69132	5.71035	7.97838	8.12236	8.30141	7.28881	8.28989	7.39702
25864	ABHD14A	0.000123524	2.4606e-05	up	7.25053	7.25053	2.85809	4.58896	2.82568	5.62837	4.36169	3.59074	4.14004	7.45864	7.26976	6.825	7.20029	6.61211	6.91818
59277	NTN4	0.00283116	0.00112435	up	7.24676	7.24676	2.85734	3.60914	5.5136	5.20133	5.97158	2.39586	6.51771	7.77388	7.13903	8.06694	7.55018	8.21667	7.60652
2737	GLI3	2.50348e-07	7.13697e-09	up	7.23351	7.23351	2.8547	9.00145	9.14194	9.17978	9.65077	9.32553	9.54407	12.0177	12.2918	12.5427	11.7902	12.5353	11.7941
257068	PLCXD2	0.0052851	0.00235254	up	7.20689	7.20689	2.84938	0	2.87383	4.35535	0	3.10636	2.71035	5.22754	4.96849	4.93397	5.09019	4.91159	5.01037
100874110	GLYCTK-AS1	0.000389006	0.000102133	up	7.19892	7.19892	2.84778	2.83776	3.45879	4.09232	1.93826	1.7624	3.71035	5.17904	5.10855	5.72855	6.66491	5.59928	6.60625
134111	UBE2QL1	0.00390364	0.00164558	up	7.18209	7.18209	2.8444	3.60914	3.87383	2.77039	3.93826	0	4.71035	6.00833	6.06272	6.34296	5.66685	6.24082	5.64671
55824	PAG1	0.00178446	0.000648071	up	7.15932	7.15932	2.83982	2.60914	4.45879	3.77039	1.30891	3.10636	5.51771	6.5324	6.4801	6.26207	6.13369	6.29826	6.10372
55638	SYBU	0.00223604	0.000846264	up	7.12177	7.12177	2.83223	0	1.87383	2.77039	3.52323	3.10636	4.29532	5.96944	5.50519	5.16375	5.30309	5.23877	5.38229
284001	CCDC57	1.9038e-06	1.12492e-07	up	7.05862	7.05862	2.81939	6.6966	6.18111	7.12763	7.26019	7.29359	6.88351	9.20192	9.88318	10.0945	9.52125	10.099	9.55907
1949	EFNB3	1.67334e-08	1.61404e-10	up	7.0413	7.0413	2.81584	8.46712	8.62872	8.33909	8.40832	8.2079	8.55089	11.1765	11.2209	11.5585	11.0295	11.5347	10.977
2894	GRID1	0.014086	0.00728355	up	7.02055	7.02055	2.81158	0	3.87383	1.77039	4.26019	4.42829	0	5.49489	4.5428	5.4961	4.99422	5.42612	5.24807
23220	DTX4	8.41076e-07	3.62367e-08	up	6.97628	6.97628	2.80246	9.06857	8.81047	8.53857	8.59647	8.97809	9.61546	11.2904	11.5924	12.061	11.6953	12.071	11.7123
57561	ARRDC3	3.62456e-05	5.18719e-06	up	6.9603	6.9603	2.79915	7.52908	9.50219	7.62837	7.79624	9.00601	8.38578	11.2361	11.1871	10.8992	11.2019	10.9	11.2183
4045	LSAMP	4.16668e-05	6.12975e-06	up	6.95849	6.95849	2.79877	8.00145	7.91092	7.83648	8.22367	7.35429	8.78144	10.0709	10.4711	10.4841	11.687	10.5036	11.6841
55672	NBPF1	7.59028e-07	3.15086e-08	up	6.95074	6.95074	2.79717	8.25492	8.70224	8.08649	8.24812	8.19905	8.32139	11.1781	11.6173	11.3237	10.5787	11.3407	10.5567
23288	IQCE	6.60041e-07	2.61734e-08	up	6.94759	6.94759	2.79651	7.1941	6.45027	7.09232	6.18619	6.56579	6.61724	8.96483	9.79192	9.58678	9.473	9.5251	9.54335
55733	HHAT	9.18582e-05	1.70117e-05	up	6.93445	6.93445	2.79378	4.60914	3.45879	4.57774	3.93826	3.69132	5.71035	7.28206	7.31305	6.60608	7.52899	6.51322	7.50489
374946	DRAXIN	9.66076e-07	4.37619e-08	up	6.93145	6.93145	2.79316	7.56776	8.08328	7.51117	7.30692	6.91657	7.56833	10.319	10.0198	10.7016	10.0184	10.6442	10.01
145483	FAM161B	1.03457e-05	1.05704e-06	up	6.90622	6.90622	2.7879	2.60914	4.19576	3.35535	3.47632	4.10636	2.71035	6.38539	6.27346	6.0281	6.25017	5.94297	6.30058
59	ACTA2	0.000231595	5.39937e-05	up	6.90566	6.90566	2.78778	4.57783	5.14156	6.37704	6.03245	5.92202	6.97392	8.91589	7.72061	8.27537	9.29395	8.2919	9.25379
58480	RHOU	6.08408e-06	5.25989e-07	up	6.86311	6.86311	2.77886	6.85553	7.21368	7.49831	6.74249	7.49868	7.75475	9.18097	10.0178	9.97305	10.5173	9.97424	10.5732
104413891	SAPCD1-AS1	0.000192691	4.28584e-05	up	6.85876	6.85876	2.77795	3.57395	3.23126	3.36181	4.62876	2.60713	5.38715	6.49789	6.5778	6.43505	6.70573	6.39733	6.84395
79940	LINC00472	0.00325948	0.00132955	up	6.81491	6.81491	2.76869	6.1941	6.62872	6.01831	6.69315	7.28073	6.71035	8.6103	10.6991	7.59334	10.728	7.77738	10.7294
6900	CNTN2	1.46043e-05	1.66499e-06	up	6.81371	6.81371	2.76844	5.60914	6.28039	6.53807	5.74562	5.27628	6.61724	8.79563	9.26279	8.21066	9.11031	8.20095	9.09704
389058	SP5	0.000524845	0.000147561	up	6.80996	6.80996	2.76765	4.1941	6.91823	6.62837	5.39769	6.01325	7.23392	8.59179	9.59483	8.65367	8.78248	8.53879	8.82986
57604	KIAA1456	0.000505262	0.000140539	up	6.78299	6.78299	2.76192	6.41649	4.73721	6.18709	6.10819	5.19382	6.71035	7.81659	9.16251	7.81275	9.62258	7.89477	9.61547
57526	PCDH19	0.00215861	0.000811252	up	6.76377	6.76377	2.75783	4.60914	5.45879	4.57774	6.46183	6.62992	7.46524	8.00937	9.85387	9.22683	7.76616	9.1649	7.7285
863	CBFA2T3	0.0108892	0.00541503	up	6.76328	6.76328	2.75772	0	2.45879	4.47083	2.93826	5.15899	4.71035	5.56412	5.78727	6.07115	6.60905	5.75836	6.49362
140699	MROH8	0.000191819	4.25686e-05	up	6.71853	6.71853	2.74815	3.61626	2.88343	4.09974	1.94673	2.11588	3.72078	5.88344	5.84288	5.36397	6.29904	5.11799	6.36437
79987	SVEP1	0.00029664	7.29094e-05	up	6.69593	6.69593	2.74328	4.1941	5.96129	4.57774	5.10819	4.69132	5.29532	6.73322	9.32117	7.24508	7.81584	7.31054	7.86183
5581	PRKCE	2.71245e-05	3.59288e-06	up	6.62101	6.62101	2.72705	4.60914	4.19576	4.35535	2.93826	4.10636	4.71035	6.86614	7.08721	6.3815	7.21751	6.35352	7.37165
338758	ATP2B1-AS1	0.00396005	0.00167332	up	6.58521	6.58521	2.71923	2.60914	2.87383	3.35535	0	4.91371	2.71035	5.38643	5.00714	5.41851	5.85481	5.36232	5.74855
6376	CX3CL1	0.00345256	0.00142356	up	6.57981	6.57981	2.71804	6.06857	5.33326	4.57774	3.93826	2.10636	5.88028	7.61432	7.95815	7.6147	6.65017	7.67339	6.70201
27285	TEKT2	0.000523942	0.000147232	up	6.55906	6.55906	2.71349	3.60914	2.87383	4.09232	5.39769	3.10636	5.51771	6.80013	7.38419	6.69096	6.63963	6.7467	6.61637
494470	RNF165	5.15242e-08	7.9149e-10	up	6.55047	6.55047	2.7116	6.92669	6.54415	6.94981	6.7472	7.18479	7.46459	9.73225	9.65056	9.70986	9.66578	9.63958	9.6888
5168	ENPP2	0.000267659	6.43903e-05	up	6.54441	6.54441	2.71026	6.41649	7.33326	5.94031	6.26019	5.69132	7.98714	9.25675	9.13887	10.0251	8.70696	10.0153	8.74728
4953	ODC1	2.52611e-07	7.28056e-09	up	6.54158	6.54158	2.70964	10.2056	9.96527	10.7799	10.2647	9.87324	9.98243	13.3342	12.838	12.6985	12.8784	12.6984	12.8814
2139	EYA2	0.000394686	0.000104114	up	6.53984	6.53984	2.70926	2.60914	2.87383	3.35535	5.10819	4.10636	4.29532	6.82301	6.40787	5.66242	6.98883	5.7644	6.95719
246181	AKR7L	0.0189917	0.0103086	up	6.5381	6.5381	2.70887	5.1941	4.19576	1.77039	2.42313	0	0	4.87955	5.38551	5.29868	4.69812	5.13857	4.43616
101929780	NBPF25P	0.00172609	0.00062194	up	6.51906	6.51906	2.70466	2.60914	5.19576	4.82928	3.99716	2.84332	1.71035	5.95814	6.45791	6.59844	6.11386	6.48036	5.80428
655	BMP7	5.04134e-05	7.7947e-06	up	6.51869	6.51869	2.70458	7.00769	7.37986	7.44281	7.69315	8.18317	8.36857	10.4737	10.6847	9.57681	10.9992	9.58601	10.9824
57501	KIAA1257	9.16713e-05	1.69278e-05	up	6.51679	6.51679	2.70416	5.49449	5.21026	5.03447	3.79675	5.45643	6.32412	8.4218	8.15871	7.94539	7.49573	8.02848	7.49137
10003	NAALAD2	2.94655e-05	3.99371e-06	up	6.51013	6.51013	2.70269	7.73842	6.73181	6.09232	6.83247	6.32562	7.72817	9.70588	10.0912	9.26498	9.72432	9.17151	9.70706
1768	DNAH6	9.88665e-05	1.86346e-05	up	6.50044	6.50044	2.70054	3.60914	4.87383	4.09232	4.93826	4.42829	2.71035	6.78574	6.91676	6.4264	7.16833	6.38976	7.16841
56034	PDGFC	0.000685955	0.000205649	up	6.49722	6.49722	2.69982	4.1941	6.82803	5.77039	4.74562	5.10636	6.79782	7.48691	7.76076	8.44357	8.79012	8.38942	8.77046
100130705	LOC100130705	0.00954249	0.0046567	up	6.38275	6.38275	2.67418	2.60914	3.45879	3.80281	2.93826	0	5.51771	4.93161	5.97244	5.60344	6.12636	5.59377	6.14416
149465	CFAP57	0.00966487	0.00472402	up	6.37544	6.37544	2.67252	0	3.56685	0	3.83247	3.75813	2.71035	4.81856	5.65229	4.74235	5.09058	4.71684	4.88233
401720	FIGNL2	1.62366e-06	8.77939e-08	up	6.36865	6.36865	2.67099	7.81859	7.45879	7.05579	7.46183	7.69132	8.16979	10.2622	10.3945	10.6707	9.87282	10.6034	9.87838
92162	TMEM88	0.00177611	0.000644152	up	6.36342	6.36342	2.6698	3.60914	5.33326	5.47083	1.93826	4.42829	5.03228	7.12169	7.2325	7.26705	6.49271	7.16717	6.54975
6322	SCML1	0.000133502	2.7061e-05	up	6.34107	6.34107	2.66473	6.27095	6.88065	4.57774	7.02143	6.94041	6.41079	8.80992	8.74276	9.07387	9.15452	9.07682	9.23244
2899	GRIK3	0.0350639	0.0208364	up	6.33901	6.33901	2.66426	4.60914	5.33326	4.35535	6.18619	6.01325	6.95828	9.68799	8.17054	10.2754	5.46317	10.2542	5.58972
2869	GRK5	1.65285e-05	1.93404e-06	up	6.33841	6.33841	2.66412	5.93106	4.73231	4.35535	5.52323	4.69132	5.71035	7.28612	7.82986	7.8097	8.05607	7.90082	8.04579
124602	KIF19	0.00838768	0.00401585	up	6.32343	6.32343	2.66071	3.60914	4.68119	0	4.26019	3.10636	3.71035	5.5756	6.05682	5.29265	6.81968	5.06798	6.51876
64221	ROBO3	3.58693e-06	2.61779e-07	up	6.32184	6.32184	2.66034	6.31281	7.32426	7.07574	7.17697	6.99101	7.61828	9.77819	10.1687	9.30122	9.98029	9.29483	9.93793
3761	KCNJ4	0.000151796	3.18537e-05	up	6.30719	6.30719	2.657	3.60914	4.68119	2.77039	3.52323	3.10636	4.71035	6.24808	6.63272	5.96944	6.96723	5.66719	6.85797
284273	ZADH2	0.000920906	0.000292998	up	6.286	6.286	2.65214	6.77906	6.26615	6.9275	4.87876	5.69132	7.38485	8.0214	9.00996	8.3992	9.99287	8.43848	9.97859
344148	NCKAP5	0.000144505	2.99315e-05	up	6.28121	6.28121	2.65104	4.60914	4.45879	4.77039	5.26019	5.10636	6.88028	7.75408	7.2044	7.89918	8.08905	7.92457	8.12011
56098	PCDHGC4	1.21667e-05	1.30311e-06	up	6.273	6.273	2.64916	5.87177	5.75975	6.32551	5.64453	6.04751	6.60421	8.85817	9.75805	8.55667	8.35137	8.35326	8.2707
1902	LPAR1	4.33029e-05	6.45398e-06	up	6.26048	6.26048	2.64627	4.93106	5.68119	5.67728	5.26019	4.69132	3.71035	7.64594	7.92605	7.86459	7.29119	7.82008	7.28119
1996	ELAVL4	0.00036335	9.39808e-05	up	6.20021	6.20021	2.63232	4.1941	3.45879	5.35535	4.74562	5.56579	6.03228	7.998	6.86584	7.89489	7.17153	7.99981	7.21576
728118	NUTM2A	0.00146708	0.000512787	up	6.18958	6.18958	2.62984	1.60914	3.87383	3.35535	3.52323	2.10636	5.16979	5.90264	6.57916	5.49423	5.93168	5.775	5.73404
196385	DNAH10	6.69386e-06	5.97007e-07	up	6.17343	6.17343	2.62607	3.86242	3.32129	3.03585	2.80076	3.37221	4.01362	5.61044	5.83133	5.77759	6.48977	5.89211	6.56136
151473	SLC16A14	0.00115354	0.000385309	up	6.15408	6.15408	2.62154	6.98681	4.45879	7.19665	5.93826	6.10636	7.41079	9.78162	9.42596	8.18167	9.13105	8.22285	9.08378
26509	MYOF	0.000111044	2.15208e-05	up	6.14295	6.14295	2.61893	5.05124	6.69569	6.91921	5.65929	6.69132	7.08029	8.88213	9.45827	8.52264	9.24526	8.49949	9.20284
7352	UCP3	0.0252284	0.0143019	up	6.11944	6.11944	2.6134	0	3.87383	4.27031	3.93826	4.10636	0	4.99328	5.44212	6.12819	4.67021	6.22527	4.4101
255082	CASC2	0.0283107	0.0162934	up	6.11566	6.11566	2.61251	0	0	4.09232	2.93826	4.24519	5.03228	5.55339	5.72352	4.48811	5.58508	4.72818	5.90482
1641	DCX	4.67733e-06	3.72956e-07	up	6.07296	6.07296	2.6024	6.1941	6.98236	6.81478	7.52323	7.19382	7.61724	10.1593	9.501	9.49661	9.61828	9.55184	9.61288
84960	CCDC183	0.000358138	9.19653e-05	up	6.06337	6.06337	2.60012	3.92815	2.90311	4.12787	3.26743	3.23522	5.13075	5.86705	6.64304	5.75499	7.07007	5.68555	7.17257
6916	TBXAS1	1.78768e-05	2.13689e-06	up	6.06125	6.06125	2.59961	2.60914	1.87383	2.5673	3.47381	3.10636	2.18821	5.05561	4.89815	5.05712	5.78458	4.98711	5.63378
85409	NKD2	1.69877e-05	2.00512e-06	up	6.05116	6.05116	2.59721	6.06857	5.66917	5.35535	6.18619	5.56579	6.98789	7.91997	8.5555	8.56074	8.88754	8.56868	8.9238
646024	RAET1K	0.0174425	0.00934437	up	6.05049	6.05049	2.59705	0	3.87383	4.09232	4.26019	0	2.71035	5.67585	5.43172	4.64929	4.95706	5.04971	4.75537
57172	CAMK1G	0.0121135	0.00611733	up	6.01463	6.01463	2.58848	4.60914	3.45879	2.77039	4.52323	0	4.15781	6.14473	6.03643	4.86528	6.53139	4.98117	6.4912
115701	ALPK2	0.00518146	0.00230011	up	6.0018	6.0018	2.5854	2.60914	5.04376	5.81699	3.93826	4.42829	6.51771	7.81883	8.22099	6.19941	7.59622	6.40128	7.62978
1806	DPYD	0.00534709	0.0023851	up	5.98468	5.98468	2.58128	4.1941	3.41815	2.64486	2.93826	3.69132	0	4.54464	5.33242	4.99185	6.18992	5.17604	6.13948
23135	KDM6B	7.14664e-07	2.87809e-08	up	5.9734	5.9734	2.57855	7.20469	7.73583	6.79494	7.52323	7.53262	7.79782	9.64241	10.3317	9.95025	10.0947	9.90715	10.1342
100507032	TMCC1-AS1	1.52072e-06	8.00781e-08	up	5.9706	5.9706	2.57788	4.60914	4.19576	5.22982	4.52323	4.10636	5.03228	7.19784	7.21062	6.99082	7.35042	6.94323	7.47089
9311	ASIC3	0.000453591	0.000123445	up	5.96836	5.96836	2.57733	2.94556	4.45879	1.77039	4.06575	4.10636	2.71035	5.5764	5.75238	5.84882	6.46071	5.73536	6.14754
162968	ZNF497	1.70599e-05	2.01608e-06	up	5.96135	5.96135	2.57564	5.06857	5.04376	4.73815	5.53952	3.87361	4.29532	7.11508	7.9049	7.47515	7.00844	7.39359	7.1156
60494	CCDC81	0.000220233	5.06209e-05	up	5.95621	5.95621	2.57439	4.1941	2.87383	1.77039	3.52323	3.10636	3.71035	6.75235	5.75324	5.45702	5.70006	5.58534	5.37662
153769	SH3RF2	0.00371585	0.0015542	up	5.95319	5.95319	2.57366	4.1941	1.87383	3.35535	1.93826	2.10636	4.29532	4.45385	6.13634	4.74979	6.65993	4.69276	6.51252
11098	PRSS23	3.79208e-05	5.47029e-06	up	5.92524	5.92524	2.56687	7.68065	7.295	7.92934	7.58279	7.52208	8.03228	10.7959	9.59919	10.928	9.53876	10.93	9.6516
79667	KLF3-AS1	0.00204642	0.00076207	up	5.89261	5.89261	2.55891	3.23245	2.45393	5.08134	4.23372	1.87788	4.55466	5.70787	6.19599	5.61169	6.72252	5.7569	6.79245
152330	CNTN4	0.000868486	0.000273775	up	5.88807	5.88807	2.55779	5.41649	2.87383	5.12687	5.39769	4.57503	4.71035	6.43979	7.69951	6.69671	8.01038	6.66107	7.93958
89853	MVB12B	1.45453e-06	7.52413e-08	up	5.86251	5.86251	2.55152	6.69917	6.45879	6.85785	6.69315	6.35429	7.56833	9.55085	9.60109	9.34165	9.11792	9.2483	9.08087
10846	PDE10A	9.30265e-06	9.17237e-07	up	5.8512	5.8512	2.54873	6.17304	6.32995	6.09232	6.02573	6.42829	7.56179	9.38142	8.65133	9.02662	8.83806	9.07746	8.92861
56950	SMYD2	3.91451e-06	2.9591e-07	up	5.81765	5.81765	2.54044	6.01183	6.24058	7.1936	6.14732	5.9313	6.89237	9.23209	8.88875	9.06076	8.70071	9.0019	8.7754
1948	EFNB2	2.25345e-05	2.85625e-06	up	5.79876	5.79876	2.53574	8.89454	9.42644	8.68925	9.18144	9.83428	9.6819	12.183	11.7684	12.3095	11.1899	12.3087	11.1627
4330	MN1	5.6834e-05	9.18646e-06	up	5.79256	5.79256	2.5342	7.73842	8.208	7.19665	8.24204	8.56579	7.66455	10.9223	10.8822	10.8434	9.65241	10.8283	9.69205
54897	CASZ1	3.70554e-06	2.74818e-07	up	5.77898	5.77898	2.53081	6.30958	6.98975	6.5244	7.07263	7.06055	6.29532	9.37763	9.98676	8.95768	9.09939	8.95849	9.05716
130132	RFTN2	0.00174034	0.000627943	up	5.77886	5.77886	2.53078	5.55229	2.87383	5.90606	5.16222	6.1731	5.03228	6.86383	7.91955	7.25368	8.25488	7.3465	8.24605
25925	ZNF521	7.60379e-06	7.04095e-07	up	5.77743	5.77743	2.53043	7.60914	7.23138	8.30955	7.869	8.21488	8.73272	10.2604	10.6929	10.7968	10.3118	10.8173	10.27
728392	LOC728392	7.78628e-05	1.37245e-05	up	5.77565	5.77565	2.52998	6.30958	7.73973	6.89967	6.46183	7.22189	8.03228	9.26648	9.63651	9.29622	10.2529	9.24034	10.1524
1955	MEGF9	5.70436e-05	9.25185e-06	up	5.76414	5.76414	2.52711	6.60914	6.19576	6.81478	5.52323	4.91371	6.71035	8.61949	8.41541	8.85768	8.54894	8.9817	8.50639
117154	DACH2	3.56015e-05	5.0772e-06	up	5.75313	5.75313	2.52435	4.93106	4.68119	4.94031	5.26019	5.96434	4.71035	7.28003	8.34433	6.99589	7.93213	7.06833	8.01281
169044	COL22A1	0.00187722	0.000687526	up	5.73744	5.73744	2.52041	6.5053	5.98236	7.01178	7.10819	6.47222	7.01247	7.79268	10.0444	8.23695	10.4496	8.20943	10.4816
23366	KIAA0895	0.00020423	4.60962e-05	up	5.72649	5.72649	2.51765	4.02417	4.5846	4.57148	5.77115	4.63711	6.27821	7.8117	7.6431	6.93154	7.7946	7.04385	7.74786
1463	NCAN	0.000156462	3.31236e-05	up	5.7225	5.7225	2.51665	6.30958	6.45879	6.62837	7.13293	7.01325	6.61724	9.49915	9.9663	9.73724	8.09982	9.80039	8.15714
158326	FREM1	0.000980242	0.000316084	up	5.70166	5.70166	2.51138	5.1941	6.73181	7.19665	6.91554	6.89433	8.14473	8.86979	10.5696	8.7095	9.59628	8.80996	9.59036
94030	LRRC4B	5.07385e-07	1.84524e-08	up	5.68812	5.68812	2.50795	6.6966	6.73181	7.01831	7.14772	7.01325	7.41079	9.56024	9.98215	9.60553	9.20192	9.59833	9.11803
64744	SMAP2	1.14367e-06	5.48578e-08	up	5.6732	5.6732	2.50416	6.41649	6.19576	6.475	5.74562	6.0421	6.88028	8.76225	8.42833	9.0889	8.75105	9.0293	8.7204
6646	SOAT1	5.52716e-06	4.63229e-07	up	5.66849	5.66849	2.50297	6.60914	7.14005	7.77039	6.79624	6.35429	7.03228	9.67117	9.6179	9.65295	9.11007	9.60771	9.06037
253827	MSRB3	5.70436e-05	9.25063e-06	up	5.66525	5.66525	2.50214	4.1941	5.68119	6.19527	5.74562	5.91371	6.29532	8.50545	8.12105	7.99741	8.18298	8.06994	8.1612
4900	NRGN	1.64651e-05	1.92109e-06	up	5.65889	5.65889	2.50052	4.1941	4.87383	4.22584	4.52323	5.27628	4.29532	7.69225	7.24485	7.24416	6.4638	7.29673	6.44992
78998	RHPN1-AS1	0.00507752	0.00224745	up	5.65761	5.65761	2.50019	0	4.68119	3.35535	2.93826	2.10636	2.71035	5.22121	4.97215	5.13898	5.18517	5.01049	5.26466
8535	CBX4	0.000478066	0.000131232	up	5.65707	5.65707	2.50005	4.1941	6.32829	3.35535	5.39769	5.54376	5.03228	7.41836	7.43851	7.63046	7.40352	7.62443	7.33652
200942	KLHDC8B	5.33066e-06	4.41048e-07	up	5.64082	5.64082	2.49591	6.85706	7.32479	7.16963	7.16183	7.89203	7.36547	9.21553	10.0211	9.4547	10.2807	9.5317	10.2426
4920	ROR2	0.000221138	5.08763e-05	up	5.6289	5.6289	2.49285	6.41649	7.60175	7.3851	7.6387	7.75021	8.41079	9.80017	10.9525	10.4521	9.24028	10.4098	9.30538
4012	LNPEP	9.39212e-06	9.29415e-07	up	5.57479	5.57479	2.47892	6.60914	6.12176	5.47083	5.39769	5.72374	6.55572	8.07158	8.97632	8.36654	8.44969	8.44805	8.44021
8029	CUBN	0.00171795	0.000618637	up	5.56922	5.56922	2.47748	2.60914	1.87383	4.57774	2.93826	2.10636	4.71035	5.09024	6.14395	5.66171	5.38122	5.90481	5.49862
6604	SMARCD3	6.36286e-08	1.05221e-09	up	5.56584	5.56584	2.4766	6.00275	6.0397	6.03964	5.39769	5.97654	6.31853	8.50157	8.45418	8.38657	8.45765	8.40677	8.42773
4131	MAP1B	1.24682e-06	6.0488e-08	up	5.56499	5.56499	2.47638	11.9775	12.076	12.0088	11.8178	11.3161	11.3739	14.3674	14.2437	14.5401	13.8713	14.5517	13.8541
116113	FOXP4	1.31961e-06	6.594e-08	up	5.56166	5.56166	2.47552	8.10099	8.24694	7.29395	7.86805	8.19382	8.20221	9.93738	10.3402	10.5864	10.6783	10.557	10.6597
100506428	CBR3-AS1	1.72514e-05	2.04364e-06	up	5.55681	5.55681	2.47426	4.60914	3.45879	3.09232	4.26019	4.10636	4.29532	6.25025	6.35945	6.25832	6.83072	6.10921	6.8597
65012	SLC26A10	0.00221884	0.000837216	up	5.5544	5.5544	2.47363	5.24036	5.24871	3.51417	4.01108	1.67103	4.041	6.12493	6.66718	6.41348	6.48465	6.35284	6.52507
126299	ZNF428	2.56228e-08	3.03901e-10	up	5.54646	5.54646	2.47157	7.12763	7.05461	6.8617	6.50643	6.82601	6.93197	9.50695	9.06006	9.37217	9.39876	9.3229	9.47691
1373	CPS1	8.59278e-07	3.73893e-08	up	5.54184	5.54184	2.47036	7.93106	8.02358	8.27786	7.74562	8.46213	8.50359	10.5703	10.9525	10.261	10.8481	10.2667	10.8674
441631	TSPAN11	5.82833e-05	9.53204e-06	up	5.53281	5.53281	2.46801	7.11613	6.5494	7.41424	6.79624	6.27628	6.79782	8.87658	8.68043	10.1436	8.87382	10.1233	9.06038
9469	CHST3	6.46445e-08	1.0808e-09	up	5.52855	5.52855	2.4669	7.3905	7.33326	7.26224	6.98266	7.46391	7.79782	9.67619	10.0498	9.7108	9.94826	9.74712	9.8996
9543	IGDCC3	1.55829e-08	1.47113e-10	up	5.51598	5.51598	2.46362	10.1597	9.86446	10.1544	10.119	10.3076	10.5564	12.7289	12.8356	12.6164	12.576	12.6089	12.5775
9828	ARHGEF17	1.77621e-06	1.00892e-07	up	5.49865	5.49865	2.45908	7.81877	8.38099	7.77039	8.12549	8.38116	8.90985	10.5367	11.1106	10.716	10.5251	10.6951	10.5577
1005	CDH7	0.00162888	0.000579897	up	5.49614	5.49614	2.45842	5.1941	4.45879	4.09232	4.52323	2.10636	5.29532	7.40065	5.88288	6.95235	6.64236	6.8851	6.65729
400685	LINC01801	0.010313	0.00508354	up	5.4927	5.4927	2.45751	4.60914	3.87383	4.28268	3.93826	0	4.29532	5.96613	5.96083	5.7703	6.11421	5.99882	5.93403
151354.chr2.1	FAM84A	0.00093232	0.000297562	up	5.49094	5.49094	2.45705	4.93106	3.87383	5.09232	6.39769	6.69132	4.71035	7.16142	8.03551	7.37529	8.19223	7.51296	8.16149
342184	FMN1	0.000192857	4.29229e-05	up	5.48794	5.48794	2.45627	6.93106	6.45879	6.52527	6.32989	6.42829	6.79782	8.42275	10.6439	8.43792	9.17158	8.30746	9.22515
374887	YJEFN3	0.00477201	0.00208597	up	5.46669	5.46669	2.45067	5.35753	5.46669	2.3937	5.2921	5.02614	2.45604	6.47172	7.21399	6.95449	6.6575	6.73384	6.66466
100507316	MINCR	0.0240611	0.0135546	up	5.4656	5.4656	2.45038	0	2.87383	3.58397	3.52323	4.91371	0	5.14143	4.66275	4.6868	5.39323	4.50436	5.20845
63914	LINC01590	0.0274216	0.0157229	up	5.45046	5.45046	2.44638	3.1941	0	4.33579	4.74562	0	2.71035	5.0397	5.76818	4.8917	4.42045	4.96604	4.57805
79026	AHNAK	0.00032716	8.23511e-05	up	5.44457	5.44457	2.44482	9.18656	10.3523	9.5863	9.64907	9.59821	10.3022	11.4028	13.6772	11.5784	12.5409	11.6056	12.5385
50937	CDON	6.09834e-07	2.33982e-08	up	5.43844	5.43844	2.44319	9.17899	9.12554	9.11912	9.28603	9.02347	9.22884	11.2266	12.3091	11.3353	11.7112	11.3437	11.6952
23705	CADM1	1.52713e-07	3.62393e-09	up	5.42937	5.42937	2.44078	9.0354	8.87349	8.77924	8.72386	8.9951	9.64109	11.5673	11.4959	11.4286	11.3674	11.4455	11.3882
22998	LIMCH1	0.000397515	0.000104974	up	5.42271	5.42271	2.43901	6.74133	6.51769	5.94031	6.33058	6.27628	6.95828	7.81206	8.25986	8.61672	10.0309	8.59811	10.0809
648	BMI1	8.97276e-08	1.76942e-09	up	5.40814	5.40814	2.43513	6.58619	6.26615	6.3197	5.93826	6.17169	6.35421	8.77033	8.53203	8.99916	8.48325	8.95541	8.5068
146754	DNAH2	0.000199227	4.46254e-05	up	5.39551	5.39551	2.43176	3.60914	2.87383	4.35535	2.93826	2.10636	3.67345	4.76142	5.80636	5.88752	5.93841	5.80696	5.94628
100144748	KLLN	0.008461	0.00405507	up	5.38677	5.38677	2.42942	4.60914	4.19576	2.77039	2.93826	3.10636	0	5.48798	5.13633	5.01175	5.81852	5.00898	5.73286
80031	SEMA6D	0.000543802	0.000154173	up	5.38635	5.38635	2.42931	8.22385	7.22675	6.48456	7.52323	6.49868	7.99399	8.36962	10.2826	10.3373	9.60007	10.2843	9.65298
161835	FSIP1	0.00135188	0.000464793	up	5.37249	5.37249	2.42559	4.60914	3.45879	4.35535	4.93826	3.10636	3.15781	6.65397	6.04779	7.39611	5.18564	7.31688	5.57887
5602	MAPK10	7.39641e-05	1.28312e-05	up	5.36443	5.36443	2.42343	6.1941	5.78072	6.27546	6.46692	6.49381	7.63126	8.97829	8.66778	9.51305	8.45136	9.39413	8.37822
51148	CERCAM	4.12871e-07	1.37171e-08	up	5.3573	5.3573	2.4215	6.66619	6.56444	6.47083	6.89246	6.10636	7.16979	9.0629	9.18079	9.14588	8.87206	9.17373	8.96373
7042	TGFB2	0.00258755	0.00100962	up	5.34693	5.34693	2.41871	3.93106	3.98257	4.67728	5.39769	5.10636	6.29532	8.41632	6.55088	8.06076	6.26343	8.15734	6.45382
127700	OSCP1	0.00102192	0.0003324	up	5.33242	5.33242	2.41479	4.93106	2.87383	5.35535	5.39769	3.10636	3.71035	6.88309	6.71897	6.36926	6.63806	6.54196	6.71206
219527	LRRC55	0.000568524	0.000162794	up	5.33228	5.33228	2.41475	4.1941	5.87383	4.57774	4.93826	6.19382	5.00343	7.65273	7.34649	8.38287	6.80734	8.35766	6.72262
317762	CCDC85C	2.48514e-07	7.06693e-09	up	5.31532	5.31532	2.41016	8.65353	9.21197	8.88681	8.85713	8.72841	8.64109	11.0601	11.3963	11.5549	10.9609	11.5375	10.9302
115650	TNFRSF13C	0.0153527	0.00804941	up	5.3152	5.3152	2.41013	0	3.87383	2.77039	2.93826	4.10636	0	4.66655	4.76413	4.51617	4.63624	4.68651	4.87998
9508	ADAMTS3	8.00776e-05	1.42407e-05	up	5.31059	5.31059	2.40887	7.51603	6.80098	7.14665	6.6387	6.91371	7.83964	9.17165	10.7403	9.10441	9.63371	9.00131	9.6576
84063	KIRREL2	2.98926e-08	3.80171e-10	up	5.30061	5.30061	2.40616	7.1941	6.87383	6.67728	6.75754	6.78705	6.69202	8.9807	9.545	9.17646	9.31699	9.15271	9.24691
23345	SYNE1	0.00123998	0.00042012	up	5.28232	5.28232	2.40117	4.60914	5.48646	6.1627	6.74888	6.42829	7.64085	8.41077	9.34453	7.92966	8.89849	8.03544	8.86446
1952	CELSR2	2.31379e-05	2.95589e-06	up	5.25448	5.25448	2.39355	10.0179	10.3225	9.60711	9.70907	9.13712	10.272	12.1192	12.9693	12.4454	11.7372	12.4516	11.7043
55084	SOBP	1.45683e-05	1.65577e-06	up	5.25336	5.25336	2.39324	5.41649	6.12176	5.77039	5.96801	6.45073	5.88028	8.55124	8.26625	8.865	7.79283	8.83411	7.65768
1000	CDH2	1.91309e-05	2.3155e-06	up	5.25022	5.25022	2.39238	9.68377	10.3224	10.6878	10.3539	10.5369	10.8995	13.1113	13.1744	13.1053	12.1646	13.1003	12.1826
23412	COMMD3	0.000281486	6.82934e-05	up	5.23741	5.23741	2.38885	4.48958	3.55054	5.4084	4.55796	5.46781	5.23455	7.27262	6.89128	6.87975	7.69766	6.36464	7.936
10628	TXNIP	0.000115956	2.27505e-05	up	5.20971	5.20971	2.3812	9.66839	10.1094	9.393	10.3084	9.7785	10.7152	12.2203	12.0103	11.7816	13.222	11.8116	13.2144
113691	TUBA3FP	0.00114115	0.000380356	up	5.20673	5.20673	2.38038	3.99937	2.09622	3.04491	3.74562	3.10636	4.40518	5.28044	6.41557	5.08319	6.53772	4.80015	6.56286
23054	NCOA6	6.22407e-08	1.00725e-09	up	5.20627	5.20627	2.38025	8.43048	8.38706	8.58417	8.26019	8.24125	8.31027	10.8257	10.5488	11.0522	10.4966	11.0524	10.5191
146691	TOM1L2	0.000361025	9.29389e-05	up	5.20562	5.20562	2.38007	5.60914	6.1823	5.81166	6.10819	5.17571	3.71035	7.33814	8.0521	7.66718	8.15311	7.65938	8.00784
57577	CCDC191	0.00113046	0.000376469	up	5.20384	5.20384	2.37958	6.41649	4.68119	6.16708	4.93826	4.10636	6.03228	7.56308	8.1091	6.94483	8.45798	7.0906	8.45353
100131193	CCDC183-AS1	0.00063508	0.000187221	up	5.19923	5.19923	2.3783	1.94344	3.93077	3.89116	4.47193	3.02813	4.76575	5.89353	6.35515	6.26489	6.0282	5.88383	5.87536
4300	MLLT3	2.92822e-06	2.00671e-07	up	5.18693	5.18693	2.37488	7.41649	7.34694	7.1627	6.84515	7.39176	8.01413	9.82091	9.21071	10.0125	9.65897	10.08	9.64347
105274304	LOC105274304	0.0175205	0.00939745	up	5.1757	5.1757	2.37175	3.60914	0	3.77039	3.93826	2.10636	0	4.83211	4.52351	4.85341	4.34847	4.74802	4.34914
9120	SLC16A6	0.0231501	0.0129479	up	5.17013	5.17013	2.3702	0	1.87383	4.57774	4.52323	4.69132	3.71035	5.62385	5.72916	4.86887	6.16784	5.05133	6.15663
64319	FBRS	1.48835e-07	3.50378e-09	up	5.14428	5.14428	2.36297	6.96669	7.16826	6.87788	6.97202	7.62582	6.89761	9.16628	9.67755	9.49089	9.44759	9.48128	9.42249
55506	H2AFY2	7.18572e-07	2.93064e-08	up	5.13572	5.13572	2.36057	8.76093	8.14062	9.23313	8.56762	8.72107	9.03228	11.2864	10.8473	11.1334	11.1395	11.0706	11.1417
404093	CUEDC1	1.61413e-06	8.69571e-08	up	5.13292	5.13292	2.35978	7.00145	6.80457	7.03362	7.33036	6.35429	7.35698	8.99747	9.54726	9.58521	9.152	9.57101	9.187
9806	SPOCK2	1.93822e-05	2.34868e-06	up	5.12899	5.12899	2.35867	5.1941	6.39739	4.77039	4.93826	5.27628	5.88028	7.52995	8.00397	7.82496	7.84107	7.66644	7.74235
85463	ZC3H12C	3.33888e-06	2.37844e-07	up	5.12524	5.12524	2.35762	7.51603	7.19576	7.09232	6.93826	7.06055	7.83964	9.49188	9.70793	10.0547	9.28981	10.0441	9.19985
55779	CFAP44	1.95275e-05	2.37605e-06	up	5.11535	5.11535	2.35483	6.25299	5.88019	6.43249	6.33819	5.27628	6.29532	8.12633	9.29842	8.10317	8.52032	8.10192	8.4543
84125	LRRIQ1	0.00129005	0.000440313	up	5.09569	5.09569	2.34928	4.30171	3.87383	5.3893	5.9831	3.49937	3.71035	6.75608	7.30482	5.99068	7.26824	6.22007	7.31344
1956	EGFR	0.000169233	3.64075e-05	up	5.04302	5.04302	2.33429	6.87649	6.12176	6.84234	6.58474	6.49381	6.41079	9.94393	9.76923	8.72187	8.05139	8.72847	8.12077
80319	CXXC4	5.39008e-06	4.48205e-07	up	5.03304	5.03304	2.33143	6.89958	6.96129	5.77039	6.869	6.91371	7.13831	9.2137	8.71347	9.13628	9.1158	9.14473	9.21688
100129534	LOC100129534	0.0205776	0.0113062	up	5.03236	5.03236	2.33123	4.60914	4.87383	3.65278	4.26019	0	2.71035	5.61019	6.75267	5.55202	5.19169	5.698	5.28913
23373	CRTC1	9.14687e-07	4.07315e-08	up	5.02678	5.02678	2.32964	7.13958	6.49034	6.4043	7.07112	7.06055	6.71035	8.68865	9.21154	9.40975	9.07402	9.36781	9.1023
29964	PRICKLE4	6.65848e-05	1.12085e-05	up	5.02532	5.02532	2.32922	4.93106	3.91179	4.27031	4.67741	5.98116	5.03228	7.13594	7.51598	6.95356	7.17276	6.94969	7.0514
5156	PDGFRA	0.0348206	0.0206645	up	5.02304	5.02304	2.32856	2.60914	7.33326	6.52527	6.37298	5.88745	7.66455	6.25221	9.18163	8.25414	9.19227	8.36952	9.11424
54550	NECAB2	0.000236598	5.53461e-05	up	5.02159	5.02159	2.32814	6.46057	4.9169	5.57774	6.54261	4.42245	6.04703	7.98293	8.4313	7.75158	8.0108	7.72802	8.03153
129881	CCDC173	0.00786292	0.00372753	up	5.00609	5.00609	2.32368	3.60914	3.45879	3.66459	4.32293	2.49937	0	5.01216	5.59306	5.29632	5.06903	5.36181	5.16453
1496	CTNNA2	2.40342e-06	1.56607e-07	up	5.00093	5.00093	2.3222	7.85706	7.78072	7.79275	7.98266	8.2561	7.99576	9.91553	10.299	9.91649	10.807	9.87681	10.7834
8321	FZD1	6.14935e-06	5.34707e-07	up	4.99409	4.99409	2.32022	6.77906	6.61407	6.80903	6.52323	7.06055	6.29532	9.00583	9.74336	9.16221	8.49709	9.09088	8.50324
8313	AXIN2	5.20726e-05	8.17542e-06	up	4.99296	4.99296	2.3199	9.03523	9.70487	8.24506	8.75321	9.82267	8.9206	10.8366	11.9799	11.206	11.5944	11.2164	11.5677
64788	LMF1	9.3571e-05	1.73691e-05	up	4.95675	4.95675	2.30939	6.06857	6.12941	6.61524	6.88477	7.24808	7.16326	8.07767	9.32039	8.7437	9.56214	8.70908	9.55271
347240	KIF24	8.54663e-06	8.22542e-07	up	4.95631	4.95631	2.30927	7.30958	6.04376	7.12794	6.52959	7.12873	7.03228	9.04614	9.74565	9.10552	9.05973	9.08203	8.9884
90485	ZNF835	0.0434837	0.0265513	up	4.94614	4.94614	2.3063	0	0	3.77039	4.26019	3.69132	5.03228	5.5782	5.26033	4.81013	5.13827	4.97091	4.83417
23127	COLGALT2	4.43234e-05	6.65464e-06	up	4.94351	4.94351	2.30554	6.30958	7.08329	6.67728	7.16238	6.23564	7.91981	9.67793	9.07056	9.28089	8.92886	9.36012	8.90282
26115	TANC2	2.26965e-05	2.8849e-06	up	4.94276	4.94276	2.30532	7.00145	7.45975	7.47083	6.15596	7.24036	7.34222	9.20023	9.92993	9.00392	9.70692	9.01817	9.6433
202020	TAPT1-AS1	0.0275408	0.0157992	up	4.9264	4.9264	2.30053	0	1.87383	3.77039	5.26019	4.10636	4.71035	5.40747	5.62671	5.45508	5.62116	5.34451	6.0694
29915	HCFC2	1.10419e-06	5.24639e-08	up	4.92023	4.92023	2.29873	5.77906	5.04376	5.22982	5.10819	4.64943	5.29532	7.19355	7.43599	7.45877	7.69424	7.39281	7.72257
92369	SPSB4	4.70659e-07	1.66795e-08	up	4.90612	4.90612	2.29458	7.00145	7.42842	7.05579	7.39769	7.10636	7.41079	9.45058	9.20516	9.35139	9.87696	9.32038	9.96355
11247	NXPH4	0.00726758	0.00340064	up	4.90239	4.90239	2.29348	3.60914	3.45879	4.09232	1.93826	0	2.71035	5.2404	4.79228	4.67895	5.11884	4.59048	5.1488
2200	FBN1	0.000129677	2.60725e-05	up	4.90237	4.90237	2.29348	8.16373	8.3494	8.62912	8.06734	8.145	8.66455	10.4966	12.1774	10.3248	10.2672	10.2728	10.2413
64220	STRA6	0.00037769	9.86323e-05	up	4.89524	4.89524	2.29138	7.00145	6.51769	7.29395	7.0101	7.88972	8.01012	8.61133	10.3385	9.04645	10.2197	9.09065	10.1646
1028	CDKN1C	6.00183e-06	5.16734e-07	up	4.883	4.883	2.28777	5.88366	6.04376	6.22982	6.37279	7.19382	6.95828	8.89742	8.67653	8.71732	8.68586	8.70344	8.72817
100128782	LINC00476	0.000570153	0.000163444	up	4.87846	4.87846	2.28643	7.05385	5.35477	6.89967	5.69045	5.10636	4.87521	7.89044	8.3389	7.71011	8.47991	7.77814	8.50137
392617	ELFN1	0.000578858	0.000166965	up	4.87318	4.87318	2.28486	6.53314	6.51769	5.13307	4.74562	4.69132	6.75165	8.02166	7.99142	8.25637	7.75662	8.31337	7.74223
4185	ADAM11	1.69976e-06	9.49709e-08	up	4.86559	4.86559	2.28261	6.85706	6.50592	6.52527	6.01008	6.25237	6.60916	8.2239	9.13519	8.58314	9.00131	8.64034	8.87167
101060684	NBPF26	0.000126662	2.53758e-05	up	4.85933	4.85933	2.28076	6.78705	6.15553	6.06807	6.5172	5.14783	5.33484	8.13161	9.22768	8.22037	7.9597	8.08301	8.07271
91978	TPGS1	0.000620284	0.000182017	up	4.8514	4.8514	2.2784	3.60914	5.19576	5.35535	4.52323	4.42829	2.71035	6.46319	6.68062	6.81793	6.50255	6.51893	6.50929
4685	NCAM2	0.0296823	0.0172121	up	4.84396	4.84396	2.27619	5.41649	4.87383	3.77039	3.52323	2.10636	0	5.66103	5.87037	4.88394	5.86949	5.40574	5.65684
100526767	RNF103-CHMP3	1.65953e-05	1.94694e-06	up	4.83382	4.83382	2.27316	7.76175	7.48595	7.40808	7.29857	7.78024	7.00681	9.96767	8.89312	9.51867	10.2546	9.51232	10.234
9687	GREB1	9.12403e-06	8.93759e-07	up	4.8295	4.8295	2.27187	8.98365	9.51275	9.63664	9.67297	9.57396	10.0698	11.4359	11.7388	12.3867	11.5623	12.3859	11.5715
154796	AMOT	2.44796e-05	3.16752e-06	up	4.82139	4.82139	2.26945	7.85706	7.88117	7.56493	7.74562	8.15075	7.38278	10.0519	10.1317	9.33255	10.68	9.40182	10.6011
55026	TMEM255A	6.50222e-06	5.71894e-07	up	4.8143	4.8143	2.26733	5.1941	5.33326	5.35535	5.65874	5.66312	5.51771	8.52314	7.7277	7.27862	7.88842	7.13914	7.76921
79740	ZBBX	0.0037448	0.0015683	up	4.81394	4.81394	2.26722	3.1941	2.87383	3.35535	1.93826	4.69132	3.71035	5.67821	6.29669	4.34104	6.46988	4.34912	6.23156
5295	PIK3R1	5.21323e-06	4.28724e-07	up	4.78911	4.78911	2.25976	8.0354	7.80457	7.79275	8.04784	8.12873	8.82162	9.75177	10.5817	10.6499	10.2873	10.636	10.2828
605	BCL7A	4.46811e-06	3.52763e-07	up	4.78132	4.78132	2.25741	7.89454	7.21092	8.07417	8.10819	8.27628	7.66455	10.1067	9.70979	10.4935	9.94494	10.513	10.0051
10458	BAIAP2	3.66547e-06	2.69489e-07	up	4.77164	4.77164	2.25449	7.36402	7.98236	7.65303	7.39604	7.23564	6.80807	9.76661	9.42249	9.9897	9.45207	9.96318	9.37203
4671	NAIP	0.00445604	0.0019176	up	4.73808	4.73808	2.2443	8.46712	5.04376	7.29395	7.89246	8.5493	6.41079	9.22845	9.74808	9.48762	9.56708	9.52466	9.5673
79890	RIN3	0.0324102	0.0190488	up	4.73654	4.73654	2.24383	0	4.87383	2.77039	4.52323	4.69132	5.03228	5.89164	6.21531	5.3656	6.1064	5.28978	6.48532
80725	SRCIN1	0.000630492	0.000185598	up	4.73654	4.73654	2.24383	4.1941	4.74495	5.85785	6.18619	5.27628	5.51771	7.64281	8.33876	6.58937	7.98408	6.8684	7.81666
7267	TTC3	9.81233e-07	4.45887e-08	up	4.73121	4.73121	2.24221	10.1504	10.1834	10.6993	10.8531	10.424	11.0464	12.6466	13.0232	12.6426	12.9036	12.6781	12.9157
27303	RBMS3	0.000489874	0.000135209	up	4.73086	4.73086	2.2421	4.93106	5.96129	4.77039	4.97901	5.69132	6.41079	6.91437	6.78891	7.91239	8.30617	7.87674	8.3979
25927	CNRIP1	3.41891e-05	4.83181e-06	up	4.7175	4.7175	2.23802	4.60914	4.19576	4.57774	4.52323	3.69132	5.28801	7.40162	6.59795	6.39889	6.82848	6.33435	6.75205
79153	GDPD3	0.0291045	0.0168293	up	4.70108	4.70108	2.23299	5.1941	3.77757	4.6743	4.80595	0	4.29532	5.2833	6.4876	5.92886	6.14957	5.95837	6.33749
388	RHOB	0.000512484	0.00014317	up	4.67104	4.67104	2.22374	7.81859	9.38163	8.11024	8.12809	9.03117	9.18609	9.68488	10.6282	10.8288	11.5437	10.7854	11.5272
25946	ZNF385A	6.57022e-07	2.57251e-08	up	4.67021	4.67021	2.22349	7.48733	7.27955	6.89967	6.83541	7.26503	7.49171	9.50609	9.78889	9.19582	9.48413	9.10037	9.52432
10891	PPARGC1A	0.000320218	7.9963e-05	up	4.66649	4.66649	2.22234	3.96277	5.78072	5.00212	5.52323	5.10636	6.16979	8.02543	8.02536	7.46349	7.13079	7.25262	6.98131
440465	BAIAP2-AS1	8.05586e-08	1.50803e-09	up	4.66539	4.66539	2.222	7.0354	6.87383	7.19665	7.06755	6.96484	7.61724	9.1978	9.24647	9.4501	9.3552	9.45983	9.37809
286411	LINC00632	0.000751021	0.00022961	up	4.66421	4.66421	2.22163	2.60914	2.87383	4.60455	2.93826	4.69132	2.71035	5.69921	6.12433	5.25218	5.54919	5.61339	5.51896
389765	LOC389765	0.0426256	0.0259725	up	4.65473	4.65473	2.2187	5.1941	0	5.76023	4.17287	5.42829	4.71035	6.40988	6.28642	6.49318	6.41744	6.55853	6.41258
6252	RTN1	0.000129892	2.61623e-05	up	4.64926	4.64926	2.217	6.41649	5.33326	6.46014	6.02573	4.78534	5.88028	8.36791	7.74356	8.40646	7.58822	8.48719	7.60992
2868	GRK4	0.000809206	0.000251041	up	4.64734	4.64734	2.21641	2.60914	1.87383	2.77039	1.93826	2.10636	4.5342	4.71646	4.63228	5.16476	4.99332	4.97718	4.64662
51281	ANKMY1	0.00019606	4.37977e-05	up	4.64378	4.64378	2.2153	3.47163	3.87383	4.35535	5.06206	4.04686	2.71035	6.15976	6.51705	5.96513	5.9365	6.01081	6.22264
27239	GPR162	1.4615e-05	1.66867e-06	up	4.64222	4.64222	2.21481	6.55815	6.51769	6.29395	6.20145	6.13789	6.0511	8.59939	9.15912	7.92057	8.77923	7.79207	8.79872
100532731	COMMD3-BMI1	1.04497e-06	4.8381e-08	up	4.63537	4.63537	2.21269	6.75469	6.32029	6.47837	5.94644	6.11532	6.61724	8.60427	8.417	8.87368	8.32983	8.91376	8.36993
7507	XPA	4.92799e-06	3.97873e-07	up	4.61371	4.61371	2.20593	5.17945	5.30247	5.8931	6.06948	6.24021	5.92656	7.79976	7.59143	8.07809	8.04952	8.02816	8.29987
5629	PROX1	3.67184e-05	5.27502e-06	up	4.61269	4.61269	2.20561	5.41649	6.45879	5.09232	5.39769	6.10636	5.51771	8.1106	7.694	8.20259	7.48156	8.34057	7.39369
170463	SSBP4	1.1261e-06	5.38267e-08	up	4.60541	4.60541	2.20333	6.94665	7.44315	7.90217	7.13016	6.89688	7.40518	9.38629	9.63261	9.36745	9.62966	9.33549	9.59268
55663	ZNF446	4.43234e-05	6.65674e-06	up	4.5852	4.5852	2.19698	5.41169	4.72829	5.96147	5.74562	5.48517	4.29532	7.23772	7.77766	7.45212	7.50547	7.29793	7.53857
442213	PTCHD4	0.000315028	7.83743e-05	up	4.57723	4.57723	2.19447	4.77906	3.68119	5.11401	4.592	5.42829	4.71035	6.0229	6.18914	7.42049	7.17215	7.54671	7.12034
147906	DACT3	0.00680877	0.00315968	up	4.57661	4.57661	2.19428	4.60914	4.19576	2.77039	3.93826	5.56579	6.29532	5.74238	6.63109	6.52164	7.63145	6.45681	7.55696
7059	THBS3	3.2946e-06	2.33748e-07	up	4.57274	4.57274	2.19306	7.09928	7.35888	7.34445	7.20714	7.27425	7.2624	9.03166	10.2095	9.14154	9.57395	9.09009	9.65798
101929407	PTPRD-AS1	0.035241	0.0209618	up	4.56999	4.56999	2.19219	0	5.44169	2.77039	3.93826	2.51042	5.03228	5.48056	5.26463	5.03415	5.89152	5.32928	5.84606
23331	TTC28	3.25273e-06	2.30312e-07	up	4.56374	4.56374	2.19022	8.60573	8.47611	8.76174	8.12785	8.21522	9.11433	10.6992	11.3128	10.5329	10.6513	10.5742	10.6719
11117	EMILIN1	0.00109151	0.000361004	up	4.55894	4.55894	2.1887	4.93106	6.68119	5.35535	5.39769	4.42829	6.16979	6.63175	8.67107	7.50934	7.8639	7.50382	7.91568
30812	SOX8	0.000770374	0.000236407	up	4.5582	4.5582	2.18846	4.60914	6.51769	6.22982	6.69315	6.86125	6.03228	7.26568	8.38946	8.34151	8.88907	8.38452	8.80387
5376	PMP22	0.000791674	0.000244641	up	4.55483	4.55483	2.1874	4.60914	5.33326	5.94031	4.26019	6.19382	6.51771	8.35989	7.90106	7.20802	7.60992	7.1903	7.70962
9915	ARNT2	1.41866e-06	7.30202e-08	up	4.55238	4.55238	2.18662	8.00145	8.02358	8.14411	7.88645	8.43854	8.41079	10.7389	10.3286	10.5532	9.90217	10.5482	9.95358
57452	GALNT16	0.000117112	2.30108e-05	up	4.53775	4.53775	2.18198	6.51603	7.08329	7.28887	6.98266	5.56579	6.41079	9.41201	9.11475	8.85776	8.28146	8.86565	8.40766
100288142	NBPF20	1.96012e-05	2.38923e-06	up	4.53346	4.53346	2.18061	4.02417	4.90358	4.50735	4.97389	4.27026	3.47589	6.46233	6.87722	6.45653	6.44019	6.49151	6.51104
54587	MXRA8	0.000174103	3.77289e-05	up	4.53021	4.53021	2.17958	6.79328	7.35928	6.95043	7.48052	6.37545	7.78989	8.17238	9.28575	9.33815	9.87411	9.34352	9.81241
164832	LONRF2	0.000974871	0.000314144	up	4.51752	4.51752	2.17553	4.1941	4.19576	5.09232	5.39769	3.10636	4.71035	5.997	7.67435	6.76415	6.11884	6.93716	6.25827
57616	TSHZ3	0.000423216	0.000113515	up	4.49493	4.49493	2.1683	7.00145	5.68119	5.94031	6.89246	6.86125	5.88028	8.68436	8.15265	9.36537	7.93789	9.29533	7.83113
150244	ZDHHC8P1	0.00335512	0.00137575	up	4.48996	4.48996	2.1667	3.60914	4.45879	3.77039	2.93826	2.10636	4.71035	5.37037	6.08973	4.99254	6.68795	4.86554	6.58737
11075	STMN2	0.00270952	0.00106601	up	4.48842	4.48842	2.16621	5.1941	6.51769	5.77039	6.69315	5.69132	8.29532	8.45023	7.74642	8.34504	9.11133	8.45005	9.05613
80320	SP6	0.00481857	0.00211357	up	4.48141	4.48141	2.16395	4.60914	5.57427	4.10393	2.93826	5.56579	5.03228	5.60481	8.32231	6.53776	6.84054	6.6974	6.80458
84915	FAM222A	0.000321749	8.04986e-05	up	4.46254	4.46254	2.15786	4.93106	5.28069	4.94031	4.62179	5.8068	3.71035	6.92409	7.43617	7.50275	6.38818	7.47513	6.51187
154043	CNKSR3	1.7167e-05	2.02996e-06	up	4.46118	4.46118	2.15742	6.60914	6.81338	6.29395	6.74779	7.15075	7.00247	8.88195	8.6189	9.56221	8.49857	9.49674	8.50365
100506844	LOC100506844	0.000325117	8.16973e-05	up	4.46082	4.46082	2.15731	4.88667	3.84439	3.35535	4.06713	3.69132	5.29532	6.46252	6.17815	5.83207	6.76029	5.93954	6.91145
387640	SKIDA1	5.47035e-06	4.56905e-07	up	4.4542	4.4542	2.15517	7.55898	8.17724	7.09232	7.74562	8.27628	8.0502	10.3781	9.89881	9.95375	9.84794	9.84271	9.91033
284565	NBPF15	1.03713e-05	1.06188e-06	up	4.44892	4.44892	2.15346	6.92383	7.27181	6.93362	7.25598	7.86924	8.09291	9.34302	9.8599	9.36021	9.68929	9.35368	9.66203
404217	CTXN1	8.14843e-06	7.70829e-07	up	4.4383	4.4383	2.15001	7.36402	6.45879	7.35535	6.98266	7.46391	6.71035	9.53435	9.40726	9.35603	8.81038	9.3179	8.8092
777	CACNA1E	0.00257405	0.00100232	up	4.43697	4.43697	2.14957	5.3594	5.8821	3.35535	5.5827	4.91371	3.71035	6.33751	8.04046	6.75261	6.89662	6.66262	7.01123
3738	KCNA3	0.000355641	9.11464e-05	up	4.43245	4.43245	2.1481	3.60914	5.04376	4.94031	5.26019	3.69132	5.51771	6.71472	6.77023	7.16849	6.58918	7.21679	6.49164
3764	KCNJ8	0.019158	0.0104153	up	4.4247	4.4247	2.14558	3.93106	3.45879	2.77039	0	4.10636	4.71035	5.93661	5.27032	5.44072	5.05268	5.29788	4.85224
23284	ADGRL3	0.000815695	0.000253579	up	4.40382	4.40382	2.13876	8.64256	8.3494	7.5925	8.39752	8.0865	8.01136	10.2962	11.6377	9.30649	10.7179	9.25736	10.6968
1363	CPE	2.32896e-05	2.98588e-06	up	4.3997	4.3997	2.1374	8.75888	8.17761	9.19665	8.85713	8.72107	9.52413	10.4162	11.5965	10.9943	11.0456	10.9658	11.0414
204962	SLC44A5	2.09227e-06	1.28861e-07	up	4.38618	4.38618	2.13296	7.25474	7.08328	7.33492	7.07874	6.30831	7.53838	9.2125	9.2728	9.26068	9.24215	9.23554	9.17248
2535	FZD2	3.28136e-05	4.5853e-06	up	4.38216	4.38216	2.13164	8.91936	8.33326	9.32498	9.04482	9.0582	8.51771	11.0767	10.7845	11.5944	10.4911	11.5479	10.4936
112476	PRRT2	2.58907e-06	1.72777e-07	up	4.37072	4.37072	2.12787	8.56333	7.73181	8.27851	7.99109	7.64552	8.42701	9.90386	10.6044	10.2117	10.2401	10.188	10.2566
128853	DUSP15	0.00103226	0.000336539	up	4.36923	4.36923	2.12738	4.60914	3.87383	3.35535	2.0378	3.69132	3.71035	5.34501	5.21026	5.33606	6.31987	5.36457	6.46629
24147	FJX1	1.41272e-05	1.58673e-06	up	4.36504	4.36504	2.126	7.00145	6.73181	7.01831	6.89246	7.15075	7.23392	8.11434	9.54642	9.19713	9.44679	9.14531	9.33471
23098	SARM1	0.000279721	6.77918e-05	up	4.36318	4.36318	2.12538	7.19777	6.9542	7.01486	7.30379	7.2561	6.79782	9.42385	9.62096	9.95215	8.17466	9.88935	8.21584
80714	PBX4	0.000643826	0.000190535	up	4.36299	4.36299	2.12532	2.60914	4.67328	3.41715	4.52323	4.10636	2.71035	5.9031	5.86698	5.39192	5.96722	5.49523	6.16697
6546	SLC8A1	0.000178461	3.89539e-05	up	4.35644	4.35644	2.12315	6.1941	5.57427	6.1627	5.39769	5.80221	5.29532	7.84903	7.53977	7.27126	8.64745	7.14075	8.71694
106660612	LINC00680	0.00654879	0.00301986	up	4.34594	4.34594	2.11967	5.38492	4.88472	3.66151	1.93826	4.53635	5.13208	6.52412	6.70158	6.79298	5.65913	6.76014	5.81789
22795	NID2	0.000142029	2.92764e-05	up	4.34536	4.34536	2.11947	7.18557	7.68373	8.14543	8.61209	7.56835	7.98563	9.29178	10.7815	9.64189	10.2965	9.56797	10.318
3700	ITIH4	0.000870723	0.000274605	up	4.33621	4.33621	2.11644	6.31363	5.07895	5.93382	5.36492	4.51526	4.06933	7.72617	7.94238	7.44377	6.71746	7.42057	6.72418
10138	YAF2	0.000310792	7.70762e-05	up	4.32775	4.32775	2.11362	5.60914	4.19576	4.57774	5.37476	6.01325	6.03228	7.1184	7.0651	7.25351	7.86673	7.30737	7.87354
8997	KALRN	5.46895e-06	4.56006e-07	up	4.31736	4.31736	2.11015	7.30958	6.96941	7.6256	6.92867	7.53127	7.28794	8.80941	9.40457	9.2355	9.78648	9.23646	9.84094
158056	MAMDC4	2.71563e-05	3.59924e-06	up	4.30976	4.30976	2.10761	5.3721	5.13702	6.22028	6.23067	6.18091	6.33217	8.27032	8.43674	7.97147	7.6787	8.02112	7.74042
144233	BCDIN3D	0.000318153	7.92654e-05	up	4.30891	4.30891	2.10732	5.60914	4.04376	5.72458	4.52323	3.69132	5.03228	6.70437	6.71266	6.95433	6.99771	6.83117	7.068
4957	ODF2	8.52582e-09	6.39619e-11	up	4.3082	4.3082	2.10709	8.78302	8.74671	8.91479	9.13593	8.88639	9.12752	11.065	11.1931	11.0724	10.9097	11.0748	10.9219
3371	TNC	0.00519766	0.00230916	up	4.30481	4.30481	2.10595	7.30958	8.55381	8.47083	8.3133	8.64552	9.73272	9.94391	12.6191	10.683	9.862	10.7173	9.83614
387509	GPR153	0.000157399	3.33893e-05	up	4.29832	4.29832	2.10377	7.67783	7.08924	6.52527	7.14772	7.1965	7.96858	10.0536	9.88707	9.43153	8.69612	9.44648	8.71297
171023	ASXL1	3.08291e-07	9.5157e-09	up	4.29584	4.29584	2.10294	8.65241	9.07428	9.07664	9.26745	8.79286	9.39324	10.8873	11.2956	11.0696	11.2409	11.0838	11.2973
9620	CELSR1	1.67263e-05	1.96591e-06	up	4.29539	4.29539	2.10279	9.44815	9.4641	9.17305	9.72115	9.55332	9.50477	11.6281	12.5178	11.6006	11.0751	11.582	11.0777
4804	NGFR	4.38455e-05	6.54738e-06	up	4.2921	4.2921	2.10168	7.43073	7.37166	7.99551	7.99858	7.67621	6.91981	10.1327	9.29431	10.0975	9.16911	10.0775	9.23137
345895	RSPH4A	0.0273048	0.0156423	up	4.28864	4.28864	2.10052	0	3.87383	4.60251	4.74562	4.10636	4.29532	6.11686	6.06468	5.65424	5.52226	5.36858	5.50013
162494	RHBDL3	0.00111237	0.000369175	up	4.2806	4.2806	2.09781	8.0354	7.96129	7.35535	7.87043	6.49868	7.95828	8.89784	8.53513	10.4979	9.9187	10.4908	9.9259
951	CD37	0.000138095	2.82596e-05	up	4.27747	4.27747	2.09676	3.48943	5.28163	5.25875	5.05388	4.74684	5.01455	6.52584	7.16822	7.22745	6.64913	7.16054	6.69445
28996	HIPK2	1.01686e-07	2.08517e-09	up	4.27631	4.27631	2.09637	9.50193	9.76562	9.25823	9.63523	9.6062	9.87022	11.4902	11.6414	11.93	11.6209	11.9083	11.6249
321	APBA2	1.72748e-07	4.34294e-09	up	4.27555	4.27555	2.09611	7.9931	8.23984	8.14053	8.13207	8.22561	7.85928	10.27	10.2528	10.4331	9.85337	10.4554	9.90233
1821	DRP2	0.000197384	4.41562e-05	up	4.27042	4.27042	2.09438	4.77906	5.57959	3.77039	4.79272	4.69132	5.88028	7.1928	7.31904	6.67737	7.07726	6.79497	6.9982
7074	TIAM1	0.000221581	5.10098e-05	up	4.26804	4.26804	2.09357	8.80593	9.14214	8.74755	8.74822	8.75429	8.0502	10.9051	10.6953	11.6056	10.0143	11.5805	10.0088
80737	VWA7	0.0193626	0.0105473	up	4.26775	4.26775	2.09347	1.96173	2.87383	2.77039	3.93826	0	4.71035	4.39098	5.21668	5.03775	4.42983	5.16509	4.57506
53358	SHC3	0.000278828	6.75156e-05	up	4.25895	4.25895	2.0905	6.1941	5.82411	7.33486	6.66228	7.53262	7.41079	8.67542	9.18756	9.3002	8.46577	9.35593	8.51688
10814	CPLX2	0.0335531	0.0198163	up	4.25245	4.25245	2.08829	2.60914	4.19576	0	4.74562	3.69132	5.03228	5.62296	5.39047	5.06754	5.86128	5.03049	5.83113
1002	CDH4	0.000212886	4.86128e-05	up	4.25111	4.25111	2.08784	6.93106	6.53161	7.10645	6.6387	7.03351	7.28312	9.76925	10.1211	8.5192	8.59243	8.50775	8.5418
254042	METAP1D	5.83416e-05	9.54575e-06	up	4.24721	4.24721	2.08651	5.76278	6.17373	6.01831	6.28897	6.87307	4.98789	7.92105	8.46415	8.1045	7.98235	8.15252	7.99927
196740	VSTM4	0.000570153	0.000163518	up	4.24719	4.24719	2.08651	4.93106	4.68119	5.09232	4.74562	4.91371	2.71035	6.66287	6.75754	6.43173	6.55732	6.38186	6.80199
440456	PLEKHM1P1	0.000239581	5.63347e-05	up	4.24598	4.24598	2.0861	6.06326	5.78072	4.57774	5.74615	4.69132	4.29532	6.96219	7.32269	7.55202	7.1073	7.63316	7.09373
5806	PTX3	0.00255909	0.000994856	up	4.24557	4.24557	2.08596	6.41649	6.04376	6.94031	6.89246	4.91371	7.75475	8.94306	8.3612	9.21732	7.85452	9.21474	7.88639
55558	PLXNA3	1.69313e-05	1.99604e-06	up	4.24455	4.24455	2.08561	8.09667	8.43339	8.05396	8.53179	8.33938	8.06942	9.96127	10.6213	10.9276	9.8649	10.8413	9.82189
28968	SLC6A16	0.00615491	0.00280612	up	4.24425	4.24425	2.08551	5.77353	4.45879	4.12117	5.9417	5.96327	2.71035	6.67278	7.34584	6.62304	7.12491	6.65655	7.05875
100129223	THCAT155	0.0121449	0.00613929	up	4.24407	4.24407	2.08545	3.60914	4.68119	2.77039	1.93826	2.10636	4.71035	7.04531	5.72292	4.97794	4.97785	5.09102	4.51333
10763	NES	0.000104692	1.99046e-05	up	4.24405	4.24405	2.08544	12.2639	12.301	12.14	11.9159	11.7962	11.7849	14.3918	14.1486	14.7852	13.3185	14.7716	13.2989
1289	COL5A1	0.000664301	0.000197734	up	4.23322	4.23322	2.08175	8.68228	8.22817	9.02249	9.01063	9.35093	9.70852	10.4472	12.4468	10.5284	11.2864	10.4908	11.2939
57643	ZSWIM5	5.21323e-06	4.28627e-07	up	4.23265	4.23265	2.08156	6.77906	6.45879	7.09232	6.49285	5.80044	6.71035	8.56298	8.89738	8.73821	8.47527	8.71672	8.43264
80114	BICC1	0.000536672	0.000151692	up	4.22904	4.22904	2.08033	5.1941	3.87383	3.77039	4.52323	4.69132	5.51771	6.26219	6.10546	6.62638	7.37546	6.3021	7.38095
388630	TRABD2B	2.28613e-05	2.91422e-06	up	4.22016	4.22016	2.0773	7.36402	6.8742	6.85785	6.52323	6.91371	6.88028	8.17078	9.34954	9.43658	8.73855	9.40792	8.77373
84283	TMEM79	0.00425085	0.00181593	up	4.20752	4.20752	2.07297	5.41649	3.22175	5.57774	5.24407	3.78761	2.71035	6.22816	6.58592	6.35208	6.30334	6.44372	6.48261
3398	ID2	0.000224263	5.18036e-05	up	4.18819	4.18819	2.06633	8.61373	9.9869	8.66585	8.28104	10.0152	9.60747	11.0252	11.1955	11.174	11.4937	11.2137	11.4661
400986	ANKRD36C	4.55244e-05	6.88266e-06	up	4.18652	4.18652	2.06575	7.33706	6.06306	6.36473	6.76271	6.10636	7.13662	8.48536	9.28462	8.46167	8.74987	8.43764	8.74589
643641	ZNF862	5.46989e-05	8.73802e-06	up	4.18143	4.18143	2.064	6.1941	5.45879	6.89006	6.50735	6.86125	6.72666	8.30566	8.75985	8.12395	8.88951	8.18014	8.76306
84163	GTF2IRD2	0.00133241	0.000457558	up	4.17524	4.17524	2.06186	4.93106	5.19576	4.35535	4.39769	2.69132	3.71035	6.05375	5.93321	6.83643	5.93003	6.94996	5.94932
83692	CD99L2	8.5104e-06	8.16016e-07	up	4.17183	4.17183	2.06068	7.7864	7.54626	7.77607	7.24863	7.19382	8.3188	9.78253	10.0285	9.36034	9.83393	9.37773	9.85098
220323	OAF	0.00274034	0.00108039	up	4.16982	4.16982	2.05999	4.93106	4.87383	5.35535	3.99541	5.19269	6.56733	6.18142	7.33768	6.81447	8.09566	6.70884	8.1375
1293	COL6A3	0.0453511	0.0278406	up	4.16127	4.16127	2.05702	6.6966	7.36072	8.33948	7.10819	6.75093	8.89685	6.29038	11.7797	9.59937	10.1573	9.58415	10.084
25956	SEC31B	4.76575e-05	7.28687e-06	up	4.11977	4.11977	2.04256	7.98419	7.02391	8.13957	6.98502	7.06807	7.44749	8.78706	9.6358	9.7406	9.51008	9.72618	9.50392
6586	SLIT3	0.0107044	0.00530708	up	4.11135	4.11135	2.03961	5.1941	5.96129	6.22982	6.47067	5.79837	7.19148	6.69647	9.99506	7.26436	8.92298	7.26554	8.939
26137	ZBTB20	0.0025571	0.000993352	up	4.10669	4.10669	2.03798	5.94123	5.27945	3.21249	4.26019	5.90641	5.8021	7.22361	7.34541	6.87258	7.22877	6.86255	7.09682
103344931	LOC103344931	9.16713e-05	1.69475e-05	up	4.10516	4.10516	2.03744	4.60914	5.19576	5.40077	5.74562	4.69132	6.29532	7.41253	7.54835	7.61316	7.04774	7.43574	7.10503
387104	SOGA3	4.0581e-05	5.94972e-06	up	4.10041	4.10041	2.03577	8.9307	8.67329	8.57494	8.86972	8.95682	8.82497	10.9288	11.115	11.4098	10.1064	11.3601	10.1248
80757	TMEM121	0.0496721	0.0309013	up	4.08332	4.08332	2.02974	5.1941	3.87383	2.77039	4.3533	0	5.42307	5.52992	6.136	5.79352	5.33956	5.75842	5.23574
23491	CES3	0.0011135	0.000369709	up	4.07824	4.07824	2.02795	6.22533	4.19576	6.18474	5.93826	5.99664	5.25342	7.34178	8.30022	7.00159	8.13963	7.06824	8.11039
8503	PIK3R3	8.82901e-07	3.9048e-08	up	4.07649	4.07649	2.02733	9.00301	8.75647	8.62409	8.8691	8.57396	9.10267	11.3569	10.8391	10.8918	10.5856	10.8768	10.543
79659	DYNC2H1	2.0657e-05	2.5504e-06	up	4.07263	4.07263	2.02596	8.87592	9.0735	9.68245	9.16708	9.17245	8.90018	11.1239	12.0375	10.7494	11.1696	10.7691	11.1779
10186	LHFP	0.000821592	0.000255999	up	4.07221	4.07221	2.02581	5.1941	7.15923	6.22982	7.29582	6.19382	6.41079	8.47295	7.948	9.1379	8.01329	9.05415	8.01216
5327	PLAT	0.000247227	5.85743e-05	up	4.07088	4.07088	2.02534	6.6966	5.87383	7.09232	6.18619	5.8068	6.71035	7.41054	9.13373	8.32421	8.71942	8.25871	8.67153
55815	TSNAXIP1	0.000612355	0.000179121	up	4.06605	4.06605	2.02363	2.60914	4.06784	4.77039	4.74562	4.69132	3.71035	6.2343	6.64223	5.97926	6.03622	5.99494	5.84946
5098	PCDHGC3	7.2208e-06	6.57281e-07	up	4.05799	4.05799	2.02076	7.59317	7.21852	8.00529	7.61326	7.44328	7.94926	9.21983	10.3458	9.63331	9.52304	9.61272	9.61268
10687	PNMA2	3.97316e-05	5.79679e-06	up	4.05362	4.05362	2.01921	7.65353	8.71932	7.09232	8.34765	7.62992	8.03228	10.1572	9.93775	9.9897	9.73411	10.0087	9.76281
2302	FOXJ1	0.00257405	0.00100233	up	4.05143	4.05143	2.01843	4.93106	5.57427	4.35535	6.19613	7.06055	4.29532	7.50334	7.81921	7.29139	7.49956	7.25094	7.15882
83538	TTC25	0.00847319	0.00406235	up	4.0439	4.0439	2.01575	5.24187	1.87383	5.67728	4.09681	4.69132	5.03228	6.60197	6.5777	6.22945	6.31012	6.33521	6.65344
10810	WASF3	8.92076e-05	1.63667e-05	up	4.04086	4.04086	2.01466	9.75055	9.21125	9.43047	9.47284	9.95885	9.72158	11.9636	11.0044	12.2538	11.0669	12.2578	11.087
653082	ZDHHC11B	0.00161901	0.00057549	up	4.03549	4.03549	2.01274	3.93106	4.87383	3.838	5.91137	6.15075	5.51771	6.81157	7.49876	7.14538	6.83494	7.21748	6.79105
151516	ASPRV1	0.0094533	0.00460507	up	4.03186	4.03186	2.01145	0	2.87383	3.35535	3.52323	3.69132	2.71035	4.45471	4.87636	4.84252	4.54052	5.10873	4.39991
126068	ZNF441	0.00104824	0.000343056	up	4.02944	4.02944	2.01058	6.30958	4.45879	5.67728	5.39769	5.42829	6.03228	7.6915	7.30303	6.76243	8.33017	6.84473	8.43552
596	BCL2	0.000182842	4.01583e-05	up	4.01307	4.01307	2.00471	4.60914	5.43141	5.47083	4.74562	5.91371	6.27013	7.82967	7.70156	7.49444	6.95671	7.49891	6.98779
116983	ACAP3	3.75977e-06	2.80452e-07	up	4.01266	4.01266	2.00456	7.9945	7.99279	8.37658	8.43535	8.34901	7.9886	9.63406	10.1415	10.5919	10.1097	10.6377	10.0493
2138	EYA1	0.00106334	0.000349786	up	4.00554	4.00554	2.002	5.95061	4.87383	4.88081	5.26157	3.10636	5.03228	6.73591	6.88364	6.65501	7.03048	6.70363	7.10878
375341	C3orf62	0.000718786	0.000217556	up	3.98488	3.98488	1.99454	6.06259	5.19576	5.67728	4.93826	5.27628	3.71035	6.68654	7.40281	7.4754	6.828	7.62309	6.81191
84159	ARID5B	0.0260274	0.0148119	up	3.98449	3.98449	1.9944	5.77906	6.12176	2.77039	4.26019	5.8068	6.29532	6.88347	8.21573	5.89886	7.95699	6.11645	7.92839
11258	DCTN3	0.000243182	5.73856e-05	up	3.98445	3.98445	1.99438	6.78391	6.78072	7.23478	5.52323	5.72077	7.27912	8.59657	8.26857	8.5654	8.63733	8.62877	8.59217
389125	MUSTN1	0.000322551	8.08221e-05	up	3.98377	3.98377	1.99414	4.45728	5.34119	3.33008	4.71936	4.60371	3.71035	6.96171	6.36828	6.31082	6.05714	6.37793	6.05091
2009	EML1	1.17884e-06	5.68532e-08	up	3.9821	3.9821	1.99353	8.17899	8.51068	8.24612	7.83308	8.26837	8.16979	10.3931	9.92219	10.4808	9.91433	10.5066	9.95116
3680	ITGA9	0.00836489	0.00400315	up	3.97858	3.97858	1.99225	3.60914	6.40613	5.90092	7.10129	6.19382	6.74633	6.98509	8.65078	7.9436	8.1047	8.11426	8.11273
201134	CEP112	4.32801e-07	1.48431e-08	up	3.97802	3.97802	1.99205	6.1941	6.72173	6.1627	6.6387	6.10636	6.51771	8.29199	8.44418	8.27055	8.58968	8.14544	8.55176
54932	EXD3	0.00561275	0.00252125	up	3.97303	3.97303	1.99024	4.22295	6.20861	3.48533	6.48414	5.8068	5.34732	6.63016	7.01567	7.25241	7.818	7.07013	7.71022
91584	PLXNA4	0.0063066	0.00289195	up	3.97158	3.97158	1.98971	4.1941	3.87383	3.77039	5.87306	3.69132	4.71035	5.64086	8.15923	5.50168	6.44148	5.82084	6.48723
5287	PIK3C2B	0.00010694	2.0462e-05	up	3.96692	3.96692	1.98802	8.60914	8.71926	8.20501	8.73391	9.05409	8.88257	11.048	10.963	11.1481	9.89224	11.1739	9.90683
100131017	ZNF316	2.76295e-07	8.38992e-09	up	3.96175	3.96175	1.98614	7.71424	7.45879	7.78014	7.81478	7.98356	7.92256	9.33868	9.94507	9.92711	9.72559	9.95611	9.69836
401024	FSIP2	0.000138539	2.83987e-05	up	3.9512	3.9512	1.98229	7.68732	6.63411	7.60328	7.00435	6.49418	7.56833	8.75133	10.0729	8.99025	9.00269	8.98761	9.0806
94015	TTYH2	3.11705e-05	4.28776e-06	up	3.94801	3.94801	1.98113	6.49351	6.19576	6.89967	6.39769	6.8889	6.51771	8.20743	8.8318	8.06388	9.09129	8.03773	9.04787
9658	ZNF516	1.93594e-06	1.1676e-07	up	3.94367	3.94367	1.97954	8.46712	8.20557	8.30953	8.67099	8.82746	9.16979	10.6193	10.7399	10.381	10.7007	10.3984	10.6884
57547	ZNF624	0.00629864	0.00288695	up	3.94357	3.94357	1.9795	3.60914	5.68119	5.47083	3.52323	5.42829	6.79782	7.08983	6.97525	7.09985	7.07984	7.08818	7.05453
283932	FBXL19-AS1	0.000104714	1.99163e-05	up	3.94147	3.94147	1.97873	5.1941	5.04376	4.35535	5.26019	4.69132	5.88028	6.35706	7.47729	7.42756	6.84614	7.26896	6.92039
10243	GPHN	2.93364e-05	3.97203e-06	up	3.93955	3.93955	1.97803	7.85706	7.75647	8.17841	7.69315	6.56247	7.33754	9.55556	9.44013	9.51008	9.59839	9.52475	9.62439
90134	KCNH7	0.046347	0.0285215	up	3.93902	3.93902	1.97783	4.60914	5.04376	2.77039	0	4.10636	4.71035	6.17293	5.32504	5.34304	5.36151	5.77214	5.13235
5764	PTN	0.000119499	2.35993e-05	up	3.93871	3.93871	1.97772	9.65353	9.06366	9.85785	9.66278	9.23048	10.3287	11.8605	11.2177	12.1854	11.1057	12.1638	11.1302
5596	MAPK4	0.00041666	0.000111161	up	3.93696	3.93696	1.97708	6.41649	5.57427	5.09232	6.61069	5.56579	6.79782	7.82298	8.88599	7.89146	7.66294	7.91542	7.74107
4857	NOVA1	0.000150416	3.1489e-05	up	3.93209	3.93209	1.9753	7.7258	5.78072	7.24354	6.36716	7.27417	6.92051	8.9747	8.87081	8.93116	8.80225	8.85925	8.72551
6609	SMPD1	8.1518e-07	3.4888e-08	up	3.92168	3.92168	1.97147	5.41649	5.57427	5.35535	5.39769	5.10636	5.71035	7.23142	7.73108	7.58947	7.15395	7.60792	7.07551
255758	TCTEX1D2	0.000574205	0.00016498	up	3.92121	3.92121	1.9713	4.8746	5.19065	5.35109	6.01863	6.65714	6.86622	8.02426	7.38563	7.65726	8.04756	7.65942	8.01199
57639	CCDC146	0.00195679	0.000721841	up	3.9197	3.9197	1.97074	4.88065	5.04376	3.77039	3.93826	3.10636	5.87866	6.10691	6.73264	6.13871	6.41343	6.40203	6.64883
51209	RAB9B	0.00141725	0.00049223	up	3.91922	3.91922	1.97057	4.93106	3.87383	4.09232	3.52323	3.10636	5.71035	6.10908	5.79563	6.5084	6.05384	6.37392	6.21968
85001	MGC16275	0.0239566	0.0134726	up	3.91527	3.91527	1.96911	0	3.45879	1.42421	3.52323	3.69132	4.29532	4.66254	4.65194	4.76315	4.88052	4.64025	4.60915
5080	PAX6	0.0283003	0.0162834	up	3.91334	3.91334	1.9684	4.1941	5.45879	6.35535	5.84515	4.83235	5.51771	8.83471	5.56367	8.69819	6.21532	8.65476	6.04721
79937	CNTNAP3	3.45441e-05	4.89355e-06	up	3.91018	3.91018	1.96724	7.28099	7.64842	7.32498	7.33664	6.77878	7.66067	8.61426	9.82957	9.04209	9.65298	9.04259	9.65241
339929	LPP-AS2	0.0193853	0.0105652	up	3.90509	3.90509	1.96536	3.79996	0	3.35535	2.93826	4.56305	3.26978	4.6167	5.06842	4.79867	5.09426	5.00893	5.13156
4747	NEFL	8.98602e-05	1.65326e-05	up	3.90108	3.90108	1.96387	7.65353	8.24887	8.44438	7.66618	8.28376	9.4246	10.1756	10.1326	10.3602	10.236	10.3492	10.251
114827	FHAD1	0.00349771	0.00144647	up	3.89975	3.89975	1.96338	2.95706	3.87383	4.57774	3.93826	5.2134	2.71035	6.69163	6.52282	5.13915	5.76583	5.24869	5.68282
645644	FLJ42627	0.000229346	5.33382e-05	up	3.89808	3.89808	1.96276	8.09295	7.96129	7.95776	8.102	6.36651	7.32506	9.12587	10.0036	9.79561	9.45597	9.68991	9.51117
54361	WNT4	0.0150382	0.00785971	up	3.89093	3.89093	1.96011	6.51603	5.04376	3.77039	5.06942	3.10636	4.71035	5.16107	6.67826	7.55638	6.37001	7.68689	6.52438
23432	GPR161	4.50667e-07	1.58422e-08	up	3.88995	3.88995	1.95975	8.94673	8.8222	8.89201	8.61069	8.73572	8.90018	10.5134	10.853	11.0953	10.5356	11.1353	10.5335
54923	LIME1	4.51685e-05	6.80948e-06	up	3.88674	3.88674	1.95856	4.85168	5.34514	4.47083	5.11223	5.32562	5.67439	6.84933	7.38781	7.55523	6.68747	7.4316	6.61983
57178	ZMIZ1	4.39107e-06	3.44797e-07	up	3.88603	3.88603	1.9583	9.80812	9.75889	9.55502	9.18282	9.54352	9.51771	11.0862	11.5162	11.9644	11.2935	11.9653	11.2902
8913	CACNA1G	0.000155877	3.29217e-05	up	3.88094	3.88094	1.95641	6.77906	7.18323	6.71136	7.22366	6.94613	7.06791	8.72706	10.2402	8.44408	8.96188	8.40721	8.86939
7846	TUBA1A	3.44556e-07	1.09551e-08	up	3.87523	3.87523	1.95428	11.9167	12.2553	12.2174	12.0677	12.1282	12.5241	14.4798	14.0911	14.235	13.8977	14.2336	13.8979
51652	CHMP3	8.98442e-06	8.74947e-07	up	3.87213	3.87213	1.95313	7.38332	7.21375	7.1723	7.12279	7.36361	6.35275	8.68327	8.74797	9.3519	9.11492	9.32599	9.10323
2261	FGFR3	8.55094e-05	1.55488e-05	up	3.87022	3.87022	1.95242	8.42005	8.28557	7.83648	8.43947	8.72177	8.89344	11.0158	10.5108	10.6907	9.7201	10.6306	9.74326
84133	ZNRF3	5.57607e-06	4.68923e-07	up	3.87013	3.87013	1.95238	8.77906	9.20475	8.72458	8.91554	8.40367	8.9565	10.5098	11.1189	11.0894	10.439	11.1094	10.4318
100507530	MCPH1-AS1	0.0136357	0.00702244	up	3.8686	3.8686	1.95181	3.60914	2.87383	4.00676	3.10657	4.10636	0.328924	4.96964	4.84311	4.47565	5.2619	4.59865	5.5935
6092	ROBO2	0.00010881	2.09053e-05	up	3.86808	3.86808	1.95162	7.56333	6.12176	7.47083	7.42606	7.46391	7.64109	9.50339	9.0551	9.58163	8.84555	9.53358	8.87742
10769	PLK2	2.68083e-05	3.53779e-06	up	3.86662	3.86662	1.95107	7.80068	9.08664	8.44409	8.01216	8.48884	8.10267	9.83642	10.0288	10.2879	10.5944	10.2821	10.6119
80307	FER1L4	0.00222036	0.000838743	up	3.86117	3.86117	1.94904	6.72747	6.4272	5.77315	6.66618	6.57236	6.29532	6.62316	8.11001	8.34265	9.35343	8.44352	9.28314
55796	MBNL3	1.88287e-05	2.26816e-06	up	3.85939	3.85939	1.94837	7.81859	7.65519	7.09232	6.74562	7.46391	7.57785	9.78245	9.6507	9.32494	8.92746	9.34919	9.00897
767846	PFN1P2	0.000345691	8.81109e-05	up	3.85846	3.85846	1.94802	5.60914	5.79666	6.09232	6.02573	4.42829	6.29532	7.17504	8.36645	7.47364	7.85653	7.4231	7.64083
619279	ZNF704	4.50667e-07	1.57902e-08	up	3.85163	3.85163	1.94547	7.93106	8.02358	7.41424	7.59647	7.53262	7.91981	9.47747	9.60076	9.93264	9.59605	9.89795	9.58575
169270	ZNF596	0.000329043	8.29661e-05	up	3.84874	3.84874	1.94439	5.51116	3.87383	4.35535	5.6387	4.69132	5.51771	6.75671	7.39819	6.8709	6.86601	6.62614	6.73645
2059	EPS8	1.14866e-07	2.46211e-09	up	3.84746	3.84746	1.94391	6.83621	6.4751	6.72458	6.71202	6.62992	6.29532	8.85784	8.45525	8.40601	8.60193	8.41304	8.60251
5900	RALGDS	1.0729e-07	2.23839e-09	up	3.84628	3.84628	1.94346	8.35753	8.31455	8.45456	8.17526	8.11825	8.70351	10.2355	10.2394	10.4574	10.2093	10.5101	10.1328
157506	RDH10	0.000823448	0.000256695	up	3.83908	3.83908	1.94076	7.60914	7.09622	6.81478	6.98266	7.01325	6.66314	7.8707	9.62273	8.40298	9.71426	8.41783	9.79525
64839	FBXL17	0.000655238	0.000194568	up	3.83726	3.83726	1.94008	6.66716	6.04376	4.77039	4.74562	6.49868	5.88028	7.54552	7.83777	7.45952	7.85577	7.51007	8.03768
1301	COL11A1	0.000481342	0.000132407	up	3.83724	3.83724	1.94007	9.74209	9.40155	9.34528	9.61453	9.46941	9.87962	11.6905	12.9392	10.7596	11.4781	10.7694	11.456
85358	SHANK3	4.8086e-06	3.85142e-07	up	3.8199	3.8199	1.93353	7.46292	7.75647	7.27031	7.40091	7.38109	7.86686	8.9368	9.81991	9.78066	9.24306	9.70555	9.25381
54790	TET2	1.63832e-06	8.90797e-08	up	3.8185	3.8185	1.93301	7.30958	7.23138	6.62384	7.41514	7.19382	7.71035	9.07696	9.3534	9.14731	9.20817	9.0892	9.20711
201514	ZNF584	7.23506e-07	2.96167e-08	up	3.81726	3.81726	1.93254	5.1941	5.33326	5.67728	5.74562	6.01325	5.29532	7.56287	7.55204	7.39434	7.54797	7.33641	7.46043
22911	WDR47	1.82814e-06	1.05409e-07	up	3.81421	3.81421	1.93138	5.77906	6.12176	6.67728	6.69315	6.42829	6.16979	8.40707	8.2126	8.30982	8.02518	8.24814	8.2548
118427	OLFM3	0.0132425	0.00679437	up	3.8142	3.8142	1.93138	4.93106	1.87383	3.40313	5.10819	4.91371	4.71035	5.53713	7.34535	5.85755	6.17417	5.6747	5.93965
4093	SMAD9	0.0186642	0.0101002	up	3.80453	3.80453	1.92772	3.60914	2.87383	5.3851	4.26019	6.19382	6.29532	6.23059	6.9975	6.16488	7.36113	6.06259	7.367
92610	TIFA	0.0118542	0.00597031	up	3.80244	3.80244	1.92693	6.35264	5.89175	3.77039	6.02573	3.10636	4.29532	6.65247	6.92915	6.45076	7.28719	6.52871	7.15547
728806	NSFP1	0.00279415	0.001106	up	3.79796	3.79796	1.92522	5.1941	3.19576	5.97984	4.6387	4.56579	5.88028	6.81368	6.66618	7.17072	6.45955	7.28656	6.60912
126308	MOB3A	1.57033e-06	8.38954e-08	up	3.79098	3.79098	1.92257	7.1941	6.33326	7.17978	6.60795	6.91371	6.61724	8.89737	8.74474	8.82841	8.5905	8.71846	8.602
273	AMPH	1.42492e-05	1.60757e-06	up	3.78576	3.78576	1.92058	7.6966	6.62872	7.27544	7.43012	7.23564	7.56833	9.61781	9.42485	8.82197	9.36764	8.83131	9.29476
219749	ZNF25	0.00030229	7.44927e-05	up	3.78469	3.78469	1.92018	5.93106	4.7483	6.81478	6.02573	5.56579	6.14304	8.08179	7.56381	7.40097	8.12627	7.50626	8.07065
221937	FOXK1	4.36564e-07	1.51281e-08	up	3.77762	3.77762	1.91748	7.68137	8.28039	7.85785	8.17667	7.72107	8.03228	9.62109	9.94167	10.082	9.79362	10.0735	9.74264
119032	BORCS7	1.82771e-05	2.19388e-06	up	3.77757	3.77757	1.91746	7.00561	6.33326	6.46662	6.00392	6.45177	5.96517	8.16403	7.68732	8.55905	8.27235	8.66144	8.38692
1762	DMWD	3.41389e-06	2.4587e-07	up	3.76138	3.76138	1.91126	7.68187	8.29865	7.63205	8.25133	7.71362	7.69938	9.56723	9.97628	10.0637	9.58105	10.054	9.50228
6249	CLIP1	3.99074e-05	5.83386e-06	up	3.74889	3.74889	1.90646	8.94863	8.49134	9.16457	8.75605	8.64108	8.76564	10.6712	10.653	11.3068	10.1189	11.2848	10.1714
1870	E2F2	0.000366273	9.49442e-05	up	3.74787	3.74787	1.90607	7.30958	6.19576	6.35535	6.6387	6.75021	6.03228	9.08169	8.33005	8.9422	7.73596	8.93689	7.69151
5991	RFX3	1.78847e-05	2.13911e-06	up	3.74286	3.74286	1.90414	8.78066	8.45126	8.24388	8.37881	7.92654	9.10448	10.3099	10.4027	10.0824	10.7298	10.0588	10.7268
727	C5	0.00249505	0.00096301	up	3.74075	3.74075	1.90333	5.69746	5.04376	4.8975	4.52323	4.10636	6.61724	7.51516	7.41562	6.37642	7.40454	6.33909	7.25467
9353	SLIT2	0.00146323	0.000511126	up	3.73191	3.73191	1.89991	8.40145	8.06485	9.14418	8.75844	8.90798	9.88823	9.95477	12.1037	10.5024	10.7715	10.4604	10.7718
4739	NEDD9	0.00189458	0.000694967	up	3.73174	3.73174	1.89985	6.1941	8.14699	7.44281	7.6387	7.46391	7.75475	7.92271	9.06445	9.74525	9.79917	9.71149	9.79728
4867	NPHP1	0.000508424	0.0001416	up	3.72433	3.72433	1.89698	4.60914	4.45879	5.79567	6.49873	5.88533	5.51771	7.20686	7.72582	7.30325	7.16295	7.30628	7.44211
646903	LOC646903	0.000138901	2.85028e-05	up	3.72185	3.72185	1.89602	5.60914	5.19576	4.57774	5.26019	4.69132	5.29532	6.39492	7.52357	6.57498	7.51938	6.54753	7.44521
439994	LINC00863	5.57751e-06	4.69442e-07	up	3.72144	3.72144	1.89586	5.51603	5.57427	6.25365	5.79624	6.42829	6.29532	7.92049	8.19432	7.73952	7.7696	7.78344	7.83158
51278	IER5	1.05414e-05	1.08758e-06	up	3.72022	3.72022	1.89539	7.60914	7.13436	7.65303	6.93826	7.46391	7.35421	8.64385	9.17574	9.23072	9.65503	9.15044	9.66946
1909	EDNRA	0.0163674	0.00867486	up	3.71953	3.71953	1.89512	7.38811	5.75524	6.77039	5.84515	6.35429	6.99954	6.29682	9.6344	7.81174	9.39258	7.87785	9.47006
27245	AHDC1	6.50876e-05	1.08774e-05	up	3.70808	3.70808	1.89067	9.10099	8.7054	7.97924	8.30432	8.06055	8.26397	9.83278	10.8336	10.6119	9.97747	10.5682	9.9346
7621	ZNF70	2.48018e-05	3.21629e-06	up	3.69935	3.69935	1.88727	5.77906	5.63679	6.01831	5.81868	4.69132	6.16979	7.68059	7.55688	7.5468	7.4752	7.56798	7.61013
84074	QRICH2	0.000931207	0.000297067	up	3.6943	3.6943	1.8853	4.60914	5.19576	5.67728	5.89157	5.27628	6.03228	6.91387	8.17172	7.80672	6.63475	7.91832	6.54874
730183	LOC730183	0.0154953	0.00813514	up	3.69424	3.69424	1.88528	0.63051	3.45879	2.77039	4.93826	2.10636	2.71035	4.3508	4.86171	4.86128	4.45342	4.83178	4.56735
6623	SNCG	0.0102627	0.00505655	up	3.69109	3.69109	1.88405	4.93106	2.87383	4.57774	2.93826	4.38389	4.71035	5.34985	5.07216	5.3005	7.13953	5.64599	7.21139
81831	NETO2	6.2498e-05	1.03955e-05	up	3.68418	3.68418	1.88134	7.41649	8.98563	8.46402	8.12809	7.93653	8.43827	10.2264	10.4181	10.1857	9.7674	10.2604	9.79914
1760	DMPK	1.63803e-06	8.89122e-08	up	3.68178	3.68178	1.8804	8.2527	8.45651	7.7522	8.41624	8.31667	8.12863	9.79312	10.4386	10.2393	9.95997	10.2773	9.89706
5980	REV3L	6.58276e-07	2.60012e-08	up	3.67646	3.67646	1.87832	8.64418	8.01834	8.02138	8.29581	8.00533	8.41079	9.92825	9.99542	10.352	10.0029	10.3175	10.0697
151887	CCDC80	0.00852301	0.00408827	up	3.67632	3.67632	1.87826	6.6966	6.33053	7.46886	7.38121	6.8068	7.95828	8.69258	10.0955	7.63157	9.88128	7.7069	9.90405
51199	NIN	3.44336e-05	4.87149e-06	up	3.67618	3.67618	1.87821	8.9638	9.12805	9.42838	9.35232	9.39749	9.49304	11.259	11.4546	11.6333	10.5461	11.6083	10.5311
4088	SMAD3	1.45888e-05	1.66047e-06	up	3.65203	3.65203	1.8687	8.94899	8.18827	8.67728	8.7954	8.29618	8.84003	10.6259	10.37	10.9111	10.0744	10.8857	10.0912
2946	GSTM2	0.000109727	2.11128e-05	up	3.65172	3.65172	1.86858	7.208	7.26615	5.99239	6.55297	7.08364	6.38278	8.81321	8.49415	8.16377	9.00216	8.21662	9.00748
83450	DRC3	0.0173632	0.00929447	up	3.64279	3.64279	1.86504	3.04587	0	3.77039	3.87951	3.39586	2.71035	4.35032	4.99539	4.47864	4.89062	4.45653	4.82074
79906	MORN1	0.000226351	5.24153e-05	up	3.64193	3.64193	1.8647	6.13072	5.78385	5.09232	5.41723	4.91371	4.29532	6.96612	7.69487	7.10228	6.96636	7.05324	7.03849
401115	C4orf48	0.00829098	0.00396245	up	3.6381	3.6381	1.86319	2.57969	4.28613	4.77039	4.74562	5.27628	6.41079	6.5176	6.31139	6.6282	6.52233	6.59559	6.67293
23639	LRRC6	2.60553e-05	3.41341e-06	up	3.63348	3.63348	1.86135	4.49548	5.45879	5.09232	5.38706	5.10636	5.71035	7.08036	7.45068	6.67738	7.23223	6.71668	7.26113
89795	NAV3	0.0402224	0.0243357	up	3.62717	3.62717	1.85885	4.60914	5.78072	5.77039	5.39769	4.69132	4.29532	6.14487	7.52227	5.26146	8.77767	5.21022	8.78116
80765	STARD5	0.0223513	0.0124437	up	3.62498	3.62498	1.85797	2.60914	4.77975	4.26925	4.74562	5.10636	5.29532	5.37224	7.33584	5.19876	7.46525	5.14861	7.43258
3732	CD82	0.0007793	0.000239662	up	3.61983	3.61983	1.85592	6.6966	7.14062	7.05579	6.33058	7.23564	7.28251	9.22461	9.00067	9.47461	7.84707	9.47317	7.85714
27130	INVS	1.016e-05	1.02723e-06	up	3.61964	3.61964	1.85585	6.77906	6.39739	6.51281	7.01454	6.989	7.11717	8.87941	8.99284	8.20667	8.82502	8.20891	8.83222
3590	IL11RA	6.77151e-05	1.14568e-05	up	3.61884	3.61884	1.85553	5.41649	4.77695	5.47954	5.61952	5.39253	6.03228	6.68231	7.60053	7.09037	7.71304	7.03434	7.72988
55520	ELAC1	0.00135929	0.0004687	up	3.61745	3.61745	1.85497	5.77906	5.04376	6.22982	3.52323	5.27628	5.26429	7.16485	6.9285	7.11602	7.08077	7.02923	6.92691
22924	MAPRE3	7.41603e-06	6.8088e-07	up	3.61584	3.61584	1.85433	5.90013	5.96129	6.00922	6.23742	5.27628	5.91353	7.6515	8.11642	7.37657	7.98484	7.43735	7.8572
51754	TMEM8B	0.000140175	2.87943e-05	up	3.61419	3.61419	1.85367	6.93106	6.55987	6.73844	7.37028	7.39906	7.05899	8.7514	8.96324	8.28	9.50577	8.19639	9.48294
26140	TTLL3	4.8605e-05	7.45605e-06	up	3.61215	3.61215	1.85286	6.48294	5.42158	5.35813	6.00073	6.26696	6.43104	7.50907	7.95811	7.63058	8.12682	7.70112	8.15282
2043	EPHA4	0.01831	0.00988501	up	3.60986	3.60986	1.85194	8.36402	8.19503	8.42716	8.09813	7.56579	9.28327	9.95746	11.3402	11.3249	8.5813	11.3081	8.53309
27120	DKKL1	0.047052	0.0290024	up	3.60488	3.60488	1.84995	2.60914	2.87383	4.44024	3.80875	0	5.03228	4.38294	5.15505	4.80006	5.31146	4.77863	5.4358
84749	USP30	0.000124803	2.49321e-05	up	3.60405	3.60405	1.84962	7.76646	6.2969	6.85785	6.98266	6.10636	6.16979	8.41261	8.43646	8.54085	8.66271	8.59375	8.63133
80329	ULBP1	0.0045794	0.00198018	up	3.60345	3.60345	1.84938	4.60914	4.68119	4.09232	5.24407	5.27628	5.71035	8.31803	7.47899	6.63981	5.7235	6.57227	5.97702
64072	CDH23	0.000104038	1.97654e-05	up	3.60219	3.60219	1.84887	5.40184	5.78072	5.57774	5.67414	4.76702	6.41079	8.11591	7.25206	7.24448	7.29946	7.39123	7.40237
10154	PLXNC1	0.00222357	0.000840717	up	3.60107	3.60107	1.84843	6.18435	7.01349	6.48704	6.82125	6.36841	6.51771	8.75256	8.48224	9.28482	7.1997	9.42354	7.33994
4858	NOVA2	4.78517e-05	7.32682e-06	up	3.59933	3.59933	1.84773	7.65353	8.39739	7.80381	8.10819	8.34476	8.90018	10.4338	10.2153	10.1916	9.66742	10.196	9.59005
2676	GFRA3	0.000211543	4.8185e-05	up	3.59802	3.59802	1.8472	4.60914	3.87383	3.77039	3.93826	4.42829	3.71035	4.93728	5.53385	5.94025	6.53248	6.08013	6.3895
2823	GPM6A	0.000278146	6.72981e-05	up	3.59455	3.59455	1.84581	5.93106	5.96129	7.1627	7.22366	6.91371	7.71035	8.64847	8.66112	8.67489	8.66511	8.73983	8.58823
3572	IL6ST	7.74242e-07	3.25828e-08	up	3.58839	3.58839	1.84334	8.96847	8.66713	8.70702	8.71059	8.83428	8.97676	10.0666	10.728	10.7617	10.81	10.7754	10.7825
64067	NPAS3	0.000636516	0.000187871	up	3.58757	3.58757	1.84301	4.1941	3.45879	4.35535	3.52323	4.42829	2.71035	6.4076	5.61926	5.73697	5.19072	5.69363	5.07996
27147	DENND2A	5.65365e-07	2.12898e-08	up	3.5813	3.5813	1.84048	7.56192	7.26128	7.85785	7.47724	7.27628	7.91468	9.28581	9.20671	9.51072	9.45478	9.50625	9.42789
401431	ATP6V0E2-AS1	0.00113186	0.000377018	up	3.5806	3.5806	1.8402	3.60914	3.45879	4.57774	5.10819	3.10636	5.03228	6.24075	5.92953	6.07253	6.0072	6.09778	5.58593
100507321	ERVK13-1	0.000861873	0.000271383	up	3.57686	3.57686	1.83869	6.51603	5.96129	7.4286	6.39769	5.65068	5.29532	7.78093	8.21969	8.47978	7.60627	8.51366	7.68144
23312	DMXL2	2.24421e-06	1.41747e-07	up	3.57307	3.57307	1.83716	9.378	9.31677	9.44268	9.6666	9.24591	9.73779	11.1586	11.6758	10.9752	11.5375	10.9496	11.5141
78994	PRR14	7.33327e-07	3.01274e-08	up	3.56868	3.56868	1.83539	7.34282	7.00311	6.87001	6.47322	6.77392	6.79782	8.95233	8.76618	8.65925	8.6309	8.58679	8.6778
7976	FZD3	1.56479e-07	3.76775e-09	up	3.56278	3.56278	1.833	10.4702	10.3343	10.5516	10.4657	10.2561	10.8293	12.1698	12.5042	12.442	12.1738	12.4453	12.1702
10220	GDF11	7.83358e-07	3.31903e-08	up	3.56233	3.56233	1.83282	8.94899	8.18053	8.91419	8.83415	8.4368	8.76233	10.3869	10.6592	10.4968	10.5628	10.4913	10.4768
4621	MYH3	0.00185266	0.000677018	up	3.56232	3.56232	1.83282	4.1941	4.87383	4.59636	5.6387	3.69132	3.71035	6.3094	6.38461	6.87495	5.67702	6.96326	5.49234
23150	FRMD4B	0.000212297	4.84327e-05	up	3.5527	3.5527	1.82892	5.50334	6.68119	6.9395	6.6387	6.86125	7.16979	7.93772	8.04532	8.69687	8.72997	8.66817	8.68921
6840	SVIL	6.40769e-07	2.49056e-08	up	3.55027	3.55027	1.82793	9.08377	8.79149	9.29073	9.00661	8.88785	8.85299	10.4445	11.1882	10.9101	10.7197	10.8942	10.7243
23552	CDK20	1.17269e-05	1.24089e-06	up	3.54278	3.54278	1.82488	5.26749	5.33326	5.29882	5.13409	5.56579	6.23392	6.83562	7.33591	7.4577	7.39702	7.36188	7.39454
221662	RBM24	0.000173815	3.76416e-05	up	3.53711	3.53711	1.82257	3.60914	4.45879	3.77039	3.93826	4.69132	5.03228	6.76226	6.05671	6.08542	5.78672	5.82192	5.92257
84622	ZNF594	0.000549092	0.000155987	up	3.53564	3.53564	1.82197	6.93106	6.45879	8.29656	7.67973	6.81429	8.10267	9.24959	9.63127	9.2057	9.01563	9.20109	8.91165
9625	AATK	0.00184557	0.000673906	up	3.53527	3.53527	1.82182	5.41649	4.45879	4.57774	4.93826	4.10636	6.29532	7.01373	7.71094	6.75299	6.29565	6.69671	6.25387
79839	CCDC102B	0.0016214	0.000576574	up	3.52684	3.52684	1.81837	3.60914	2.87383	3.52041	3.52323	4.69132	4.29532	5.98583	5.77556	4.85021	6.16575	4.59199	6.05414
3280	HES1	0.00973833	0.0047634	up	3.52147	3.52147	1.81618	5.93106	8.09674	6.3956	6.06755	8.72404	7.00581	7.94548	8.6574	9.47673	8.84471	9.38636	8.80718
5627	PROS1	0.000205568	4.6457e-05	up	3.52116	3.52116	1.81605	7.1941	6.85111	8.03717	7.91435	7.49868	7.9724	8.95034	9.73594	8.95301	9.88087	8.96493	9.87901
1827	RCAN1	7.80734e-05	1.37759e-05	up	3.50925	3.50925	1.81116	6.51603	6.26615	5.57774	6.26019	6.6625	5.16979	7.80781	8.07297	7.70191	7.90194	7.91636	7.91837
150290	DUSP18	0.00406068	0.00172222	up	3.50691	3.50691	1.8102	4.93106	3.45879	4.77039	2.52323	4.56579	4.41079	6.2628	6.43156	5.40746	6.11006	5.06778	6.24159
80742	PRR3	1.11537e-05	1.16111e-06	up	3.504	3.504	1.809	8.1713	7.08815	7.0651	7.59084	7.36437	7.80167	9.27611	9.06374	9.42956	9.39368	9.44099	9.33135
7579	ZSCAN20	0.00300222	0.00120424	up	3.50107	3.50107	1.8078	6.6966	5.73332	4.09232	4.98486	4.42829	6.03228	7.13531	7.46708	6.87375	7.26733	6.85286	7.21811
2995	GYPC	8.22301e-06	7.80234e-07	up	3.49421	3.49421	1.80496	7.25241	6.96129	6.96161	7.58212	7.15075	7.88028	9.5268	8.83972	9.15915	8.99803	9.05619	9.03834
374383	NCR3LG1	0.00114329	0.000381315	up	3.48686	3.48686	1.80193	5.77906	5.04376	6.52527	6.33058	5.56976	7.46524	7.69024	7.68297	8.11938	7.96123	8.21161	7.85982
64800	EFCAB6	0.0404495	0.0244818	up	3.48619	3.48619	1.80165	2.60914	0	4.57774	4.48882	3.10636	3.71035	4.84835	5.25597	4.57621	4.58636	5.0606	4.97483
83931	STK40	1.64973e-06	8.98183e-08	up	3.48359	3.48359	1.80057	7.81859	8.52713	8.51335	8.22367	8.51575	8.18236	10.2408	9.9185	10.2819	9.89003	10.3178	9.93519
2781	GNAZ	0.00013449	2.73765e-05	up	3.47778	3.47778	1.79817	6.41649	7.39739	6.35535	6.74562	7.49868	7.79782	9.18486	8.7575	8.80069	8.68377	8.83885	8.73469
148156	ZNF558	0.00339596	0.0013962	up	3.47698	3.47698	1.79783	8.76921	6.87565	7.47157	8.02271	6.8096	6.62596	9.53447	8.93735	8.486	9.88385	8.63131	9.88873
84861	KLHL22	1.09666e-06	5.19497e-08	up	3.47527	3.47527	1.79713	6.85706	6.33525	6.98831	6.57045	6.62992	6.90357	8.7023	8.71899	8.58111	8.20476	8.57189	8.28826
8506	CNTNAP1	0.000575743	0.000165615	up	3.47486	3.47486	1.79695	8.32221	7.7582	7.71255	8.49021	7.87975	8.11974	9.58624	10.9397	9.11248	10.1565	9.08711	10.1823
4091	SMAD6	0.00175172	0.000633554	up	3.46992	3.46992	1.7949	3.60914	5.19576	5.65352	4.52323	5.27628	6.16979	6.52979	6.87175	6.76361	7.15752	6.72403	7.15042
2027	ENO3	0.00250591	0.000968274	up	3.46293	3.46293	1.79199	7.00145	6.68134	6.87227	6.51103	6.89299	6.6499	7.17994	8.3142	8.25002	9.695	8.24278	9.67901
4157	MC1R	0.000126978	2.54481e-05	up	3.4602	3.4602	1.79085	4.60914	4.87383	5.09232	4.93826	5.27628	3.71035	6.23153	6.85327	6.74587	6.30195	6.81228	6.30042
23635	SSBP2	2.18559e-07	5.98086e-09	up	3.45982	3.45982	1.7907	8.55496	8.29993	8.13654	8.10469	8.31269	8.65215	10.1852	9.87546	10.0854	10.2506	10.1467	10.2619
79469	DLEU2L	0.0209451	0.011538	up	3.4596	3.4596	1.79061	5.93106	2.2779	6.1627	4.93826	3.69132	4.29532	6.14126	6.21124	6.42845	6.37434	6.48951	6.3954
64784	CRTC3	2.25382e-06	1.42515e-07	up	3.45816	3.45816	1.79	6.43819	6.42718	6.38277	6.89011	6.35429	6.9347	8.50793	8.49399	8.03892	8.56449	8.05874	8.50318
9050	PSTPIP2	0.00104068	0.000339806	up	3.45037	3.45037	1.78675	5.1941	3.87383	5.57774	6.02573	5.97911	5.44656	7.61687	6.59264	7.09315	7.08805	7.21415	7.21272
114879	OSBPL5	9.8649e-06	9.93116e-07	up	3.44941	3.44941	1.78635	6.1941	6.45879	6.37982	6.58212	7.18036	6.95828	8.30903	8.74707	8.19822	8.61175	8.15994	8.44554
114900	C1QTNF4	0.00651769	0.00300365	up	3.44878	3.44878	1.78609	2.60914	5.04376	5.09232	5.74562	5.42829	4.96561	6.05802	6.86126	6.51215	6.8148	6.50807	6.84697
22920	KIFAP3	0.000987613	0.000319231	up	3.43901	3.43901	1.78199	5.60914	5.96129	5.77039	6.10819	6.26806	7.41079	7.57027	8.14331	7.49719	8.57298	7.4132	8.62286
79899	PRR5L	0.00050007	0.000138702	up	3.43753	3.43753	1.78137	4.93106	6.12176	5.71183	6.46183	5.8068	6.95828	7.94289	7.61434	8.04425	7.52168	8.16896	7.38767
9865	TRIL	0.00161011	0.000571409	up	3.43365	3.43365	1.77974	7.51603	7.3001	7.60328	7.13174	6.91371	7.35421	7.37585	9.93138	9.36701	9.22795	9.38169	9.21365
26086	GPSM1	1.25218e-05	1.35274e-06	up	3.43316	3.43316	1.77954	7.65353	7.2279	7.59057	7.66852	7.55382	8.17441	9.4469	9.63739	9.75756	9.00361	9.67731	9.0232
91544	UBXN11	8.06943e-05	1.43619e-05	up	3.43066	3.43066	1.77849	7.05339	6.28608	5.57467	6.79624	5.85711	6.339	8.01775	8.41558	8.1748	7.98285	8.10063	7.8858
25981	DNAH1	0.00316432	0.00128463	up	3.43015	3.43015	1.77827	6.3533	5.07736	4.57774	4.52323	5.62992	6.71035	6.42755	7.07598	7.61862	7.38501	7.52466	7.50972
54541	DDIT4	0.00194676	0.000717028	up	3.42947	3.42947	1.77799	9.25299	10.2846	9.15409	9.32197	9.71036	9.06836	12.2135	11.9683	10.3167	11.3771	10.2386	11.3462
54752	FNDC8	0.00186717	0.000683311	up	3.42899	3.42899	1.77778	3.52667	2.56754	5.27577	3.83638	3.78798	3.71035	5.03627	5.47448	6.01141	5.54695	5.84446	5.45782
140733	MACROD2	0.0265178	0.0151271	up	3.42827	3.42827	1.77748	5.1941	1.87383	3.77039	5.72465	5.56579	3.71035	5.95089	5.41246	6.05002	6.50188	6.15426	6.43447
9853	RUSC2	3.71777e-06	2.76522e-07	up	3.42136	3.42136	1.77457	7.02199	7.04376	6.67728	6.59893	6.8096	7.56833	8.52514	8.99738	8.70754	8.73862	8.73868	8.65995
6482	ST3GAL1	0.00284903	0.00113302	up	3.42025	3.42025	1.7741	6.93106	6.70672	6.22982	6.98266	7.06055	7.16979	7.25904	9.16719	8.03927	9.55902	8.16621	9.53448
100507351	LOC100507351	0.00250452	0.000967557	up	3.41961	3.41961	1.77383	2.60914	3.45879	3.77039	4.67523	4.84332	5.03228	5.98648	6.06974	5.61151	5.81513	5.50244	6.04685
122616	C14orf79	0.000390453	0.000102607	up	3.4178	3.4178	1.77307	6.06724	5.44336	6.09806	4.48846	5.07319	4.71035	7.16552	7.5964	6.95769	6.90912	7.03992	6.85044
961	CD47	8.57941e-06	8.29989e-07	up	3.41618	3.41618	1.77239	8.99102	8.33326	9.0809	8.96186	8.63928	9.19663	10.9488	10.4991	10.8649	10.3009	10.8565	10.367
84206	MEX3B	4.19161e-05	6.18544e-06	up	3.4147	3.4147	1.77176	7.25299	8.06366	7.81478	7.6387	8.27628	7.8601	9.54852	9.2648	10.1311	9.29059	10.0294	9.27268
2201	FBN2	0.000815303	0.000253399	up	3.41294	3.41294	1.77102	11.1947	10.3699	11.1622	11.1065	10.824	11.7302	12.5276	14.1581	12.3495	12.8172	12.3424	12.8188
64403	CDH24	1.13244e-05	1.18698e-06	up	3.41239	3.41239	1.77078	8.29564	8.2504	8.08942	8.06699	7.99486	8.83096	9.94792	10.2358	10.3456	9.64185	10.3236	9.6583
56261	GPCPD1	7.01812e-05	1.19743e-05	up	3.40118	3.40118	1.76604	8.85141	8.10731	8.43877	8.00435	7.74642	8.8006	10.3015	10.0739	9.68649	10.4447	9.65049	10.388
22846	VASH1	5.73608e-06	4.88936e-07	up	3.39834	3.39834	1.76483	8.14829	7.87985	7.98553	8.18187	8.46178	8.90794	9.98078	10.3211	9.95368	10.0336	9.88693	9.97814
23090	ZNF423	1.48254e-05	1.70011e-06	up	3.39604	3.39604	1.76385	9.56914	9.35361	9.37772	9.16708	9.30712	9.07667	11.1358	11.2995	11.4643	10.5162	11.4463	10.5724
29119	CTNNA3	0.0197891	0.0108054	up	3.39544	3.39544	1.7636	5.51603	4.45879	1.77039	3.93826	5.10636	4.29532	6.49624	6.22417	6.16675	5.27889	6.29455	5.20613
80303	EFHD1	0.00904691	0.00437801	up	3.39479	3.39479	1.76332	5.60914	4.19576	5.22982	6.10819	6.86125	6.03228	7.12772	7.27122	6.62017	8.37292	6.72609	8.49825
7298	TYMS	6.24264e-06	5.45495e-07	up	3.39303	3.39303	1.76257	9.73589	9.4805	10.0161	9.48108	9.6837	9.43719	11.5079	10.832	11.736	11.3071	11.7434	11.2835
100132273	NDUFA6-AS1	0.00449636	0.0019372	up	3.39207	3.39207	1.76217	5.51603	2.87383	5.64722	4.92546	5.17239	4.71035	5.99049	6.83465	6.42845	6.88309	6.40562	6.87599
3400	ID4	0.00785623	0.00372379	up	3.3914	3.3914	1.76188	7.1327	9.01845	6.22982	7.26019	8.71869	7.99576	8.39794	9.73487	9.58282	9.81976	9.56846	9.82301
10529	NEBL	5.81633e-05	9.49164e-06	up	3.37953	3.37953	1.75682	8.10099	8.99526	9.17921	8.67973	8.45311	9.0502	10.7173	10.617	10.0527	10.8159	10.0177	10.7789
10966	RAB40B	0.0168902	0.00900266	up	3.37819	3.37819	1.75625	2.77726	5.28065	2.77039	5.39769	4.10636	5.71035	5.66166	5.77544	6.20039	6.59586	6.14677	6.20009
2081	ERN1	0.000557596	0.00015904	up	3.37446	3.37446	1.75466	4.94771	4.68119	5.02604	4.74562	3.10636	4.71035	6.12449	6.6978	5.98118	6.10392	6.4864	6.3514
55812	SPATA7	0.000109882	2.11683e-05	up	3.37239	3.37239	1.75377	7.12826	7.12176	6.09232	6.69315	6.79342	7.41079	9.14348	8.3941	8.31177	8.87091	8.17117	8.87087
2086	ERV3-1	6.90833e-05	1.17574e-05	up	3.37155	3.37155	1.75341	8.83377	7.48318	8.55718	8.57975	8.206	8.11562	9.86418	10.6432	9.87415	10.0079	9.88176	10.0248
84080	ENKD1	3.88264e-05	5.64328e-06	up	3.36847	3.36847	1.75209	5.41649	6.06864	6.1627	6.74562	5.91371	6.71035	7.76547	7.89336	7.92725	8.01267	7.81666	8.11468
342035	GLDN	0.0133854	0.00687824	up	3.36655	3.36655	1.75127	4.93106	5.33326	2.77039	4.26019	2.10636	3.71035	5.84836	6.2418	5.46281	5.45842	5.13682	5.47104
92154	MTSS1L	1.22742e-05	1.31985e-06	up	3.36076	3.36076	1.74879	8.64988	8.53017	7.7129	8.92068	8.73437	8.58022	10.0489	10.5022	10.3123	10.2686	10.2576	10.2313
1107	CHD3	2.48262e-05	3.22123e-06	up	3.35433	3.35433	1.74603	9.15111	9.28771	8.66521	8.93718	9.40061	9.23368	10.7631	11.557	10.4633	10.9589	10.4645	10.9448
388419	BTBD17	0.00659063	0.00304292	up	3.35354	3.35354	1.74569	6.28394	4.88034	6.40871	5.10819	6.19382	4.95751	7.93607	7.87492	7.9847	6.21183	7.99839	6.3007
4137	MAPT	0.00278468	0.00110126	up	3.35342	3.35342	1.74563	3.60914	5.68119	4.38964	4.93826	5.41658	6.16979	6.80968	6.67379	6.44987	7.13964	6.46359	7.1418
284023	LOC284023	0.0227847	0.0127126	up	3.35256	3.35256	1.74526	4.77906	3.45879	4.77039	4.26019	2.10636	6.29532	5.82618	5.90842	6.41045	6.0727	6.40734	5.51659
79710	MORC4	1.1008e-05	1.14356e-06	up	3.35085	3.35085	1.74453	5.99101	6.19576	6.44652	6.69261	6.27628	5.88028	7.99117	7.95668	7.66061	8.33092	7.62916	8.38109
85461	TANC1	5.90193e-05	9.68193e-06	up	3.35026	3.35026	1.74427	7.56333	7.71681	8.02218	7.91554	8.12985	8.77644	9.10779	10.0024	9.69968	9.99512	9.76773	10.0171
80863	PRRT1	0.0199358	0.0109051	up	3.34846	3.34846	1.7435	2.60914	2.87383	4.57774	1.93826	5.19382	5.03228	5.42913	5.23343	5.26701	5.40597	5.61046	5.74005
5066	PAM	1.31244e-06	6.53594e-08	up	3.34819	3.34819	1.74338	10.4361	10.3535	10.0446	10.4287	10.3185	9.86271	11.9785	12.4117	11.8133	11.9739	11.7858	11.9411
103171574	LOC103171574	0.00799141	0.00379415	up	3.34818	3.34818	1.74338	3.60914	2.45879	4.67728	4.74562	3.32875	5.61724	5.64676	5.96746	5.64585	6.09375	5.4725	6.07077
11244	ZHX1	1.69298e-05	1.99465e-06	up	3.34357	3.34357	1.74139	7.46712	6.84694	6.9502	7.31874	6.63159	6.51771	8.68398	8.17421	8.9274	8.74581	8.85628	8.79294
55137	FIGN	4.31453e-06	3.35594e-07	up	3.34131	3.34131	1.74041	8.60914	8.45126	8.73039	8.88909	8.51575	9.21815	10.3711	10.549	10.1903	10.7379	10.218	10.7899
115703	ARHGAP33	3.75901e-07	1.21244e-08	up	3.3406	3.3406	1.74011	8.24033	8.29479	8.17016	8.36412	8.06079	7.69973	10.0228	9.91497	9.93772	9.73761	9.96798	9.68948
57573	ZNF471	1.31193e-05	1.44097e-06	up	3.34009	3.34009	1.73988	5.41649	5.23138	5.94031	5.84515	5.99814	5.71035	7.26097	7.90536	7.05571	7.6249	7.16067	7.57354
79465	ULBP3	0.00237257	0.000908088	up	3.33433	3.33433	1.7374	7.06857	5.68119	6.85785	6.84515	6.35429	5.88028	8.72965	8.04351	8.84787	7.26367	8.90485	7.32214
5727	PTCH1	9.04437e-05	1.66593e-05	up	3.33041	3.33041	1.7357	8.77184	9.97472	8.52285	9.26674	9.2372	9.06435	11.002	11.0821	11.0781	10.487	11.0973	10.5054
23625	FAM89B	7.87484e-06	7.36508e-07	up	3.3278	3.3278	1.73457	6.93106	6.26615	6.47083	6.02573	6.91371	6.61724	8.15262	8.11322	8.52602	8.14647	8.55129	8.14252
653583	PHLDB3	0.0106655	0.00528476	up	3.32753	3.32753	1.73445	5.83789	5.26615	5.12545	6.20953	5.10636	2.98789	6.66395	7.19156	6.27918	7.28783	6.17406	7.34338
128077	LIX1L	0.00325766	0.00132798	up	3.32753	3.32753	1.73445	6.10989	7.00311	6.47083	7.04204	5.27628	7.79782	8.52247	8.21456	7.80845	8.90311	7.80951	8.84858
8850	KAT2B	0.000323222	8.10596e-05	up	3.32435	3.32435	1.73307	4.82213	6.15923	5.09232	5.84515	4.69132	6.03228	7.20699	7.11677	7.46335	6.93151	7.45488	6.86736
113157	RPLP0P2	0.0351461	0.0208928	up	3.31783	3.31783	1.73024	4.1941	3.66654	2.77039	2.93826	4.10636	0	4.55573	4.55802	4.40333	5.19396	4.38989	4.95616
7832	BTG2	0.000128792	2.58578e-05	up	3.31686	3.31686	1.72982	6.85706	8.29959	7.05579	7.02573	7.39	7.83875	9.33101	8.66954	9.28348	9.228	9.2	9.13379
64375	IKZF4	1.72748e-07	4.32297e-09	up	3.30914	3.30914	1.72645	8.16373	8.19831	8.14543	8.05888	8.21347	8.20584	9.91868	9.7773	10.1608	9.66056	10.181	9.64609
51684	SUFU	3.67104e-06	2.70685e-07	up	3.30816	3.30816	1.72603	7.36402	8.14062	7.72458	7.92706	7.75021	7.31581	9.36378	9.75674	9.44344	9.28418	9.50626	9.22409
126272	EID2B	0.00505669	0.00223642	up	3.30693	3.30693	1.72549	2.60914	4.68119	4.69562	4.74562	5.8068	4.79867	6.434	6.09176	6.06344	6.47251	6.06715	6.5611
219736	STOX1	0.000104072	1.97793e-05	up	3.30617	3.30617	1.72516	5.93106	6.26615	5.67728	6.33058	5.8068	5.51771	8.1683	7.4386	8.05684	7.06959	8.00768	7.13954
65250	C5orf42	4.31814e-05	6.4297e-06	up	3.30611	3.30611	1.72513	8.70397	8.56865	8.50386	8.22656	7.64348	8.46524	10.1833	10.6774	9.74214	10.0382	9.71038	10.1112
5914	RARA	4.70915e-05	7.17005e-06	up	3.30582	3.30582	1.72501	6.77906	7.51769	7.3703	7.3133	7.46391	7.46524	8.56416	8.81831	8.86612	9.65307	8.80385	9.55403
3745	KCNB1	0.00073128	0.00022232	up	3.29829	3.29829	1.72172	5.41649	5.45879	5.57774	5.10819	4.10636	5.29532	6.75909	7.92135	6.51516	6.82768	6.29234	6.97758
641649	TMEM91	0.00108025	0.000356583	up	3.29814	3.29814	1.72165	4.92786	3.4466	3.35535	3.52323	3.10636	4.29532	5.35445	5.79424	4.94794	6.07405	5.02834	5.78559
56521	DNAJC12	0.00255424	0.000991326	up	3.29698	3.29698	1.72115	2.60914	4.68119	2.77039	4.26019	3.69132	3.71035	5.48426	4.78697	4.94576	5.94417	5.01932	5.86899
91461	PKDCC	0.000162671	3.47285e-05	up	3.29038	3.29038	1.71825	9.48385	8.62939	8.59027	9.35679	8.32623	8.69306	9.80121	11.0862	10.5939	10.6633	10.5996	10.6448
101930085	LOC101930085	5.7244e-05	9.29663e-06	up	3.28959	3.28959	1.71791	7.06857	6.12176	6.41424	5.52323	6.01325	6.41079	8.0101	7.79042	7.88269	8.17972	7.86286	8.13349
7078	TIMP3	1.26931e-05	1.37941e-06	up	3.28602	3.28602	1.71634	6.60914	7.04376	7.32498	7.18619	7.72107	7.10267	8.92007	8.4172	8.98365	8.8619	9.11831	8.98472
284	ANGPT1	0.018055	0.0097228	up	3.2846	3.2846	1.71572	4.93106	6.57427	6.09232	6.26019	5.91371	6.71035	8.5548	8.17558	8.74748	6.40654	8.75159	6.14025
10541	ANP32B	1.92611e-06	1.156e-07	up	3.28148	3.28148	1.71435	10.286	10.4898	9.96976	10.1595	10.3256	10.7244	12.3534	11.6786	12.0631	12.0515	12.0284	12.0661
730098	LOC730098	0.0246871	0.0139522	up	3.26644	3.26644	1.70772	3.88016	5.96129	5.34926	4.52323	4.05443	1.85053	6.1351	5.93933	5.78158	6.20431	5.57856	6.22635
1136	CHRNA3	7.08909e-05	1.2141e-05	up	3.26584	3.26584	1.70745	6.85245	5.89566	6.87023	5.64709	5.85482	6.16979	7.84671	7.74144	8.13001	7.93038	8.08716	7.79904
220929	ZNF438	0.00414064	0.00176175	up	3.26382	3.26382	1.70656	3.60914	5.04376	5.35535	4.52323	4.69132	6.03228	6.8799	6.49309	5.80176	7.13163	5.93254	7.25551
164045	HFM1	0.000481659	0.000132528	up	3.26018	3.26018	1.70495	7.22385	5.57427	6.41792	6.41023	5.87468	7.31192	7.98951	8.3607	8.03479	8.37063	7.96623	8.3207
5429	POLH	1.17743e-05	1.25032e-06	up	3.24755	3.24755	1.69935	7.1327	7.60436	7.87193	6.8558	7.23564	7.10267	8.75637	8.69461	9.1295	9.09884	9.1812	9.13868
8798	DYRK4	5.32159e-05	8.41172e-06	up	3.24633	3.24633	1.69881	5.60914	5.81091	5.08501	5.76186	6.42829	5.79782	7.50385	7.28416	7.09957	7.83074	7.20532	7.76224
100190939	TPT1-AS1	5.22769e-06	4.30287e-07	up	3.24342	3.24342	1.69752	5.22771	5.63088	5.5139	5.92941	5.3091	5.4276	7.09097	7.17016	6.94857	7.59114	6.90493	7.51793
85478	CCDC65	0.000230449	5.36607e-05	up	3.24148	3.24148	1.69665	3.26361	3.83319	3.64088	3.64477	4.10636	5.03228	5.59554	5.88824	5.33529	5.64133	5.41795	5.82265
90673	PPP1R3E	0.00155786	0.000549304	up	3.23842	3.23842	1.69529	5.83932	4.45879	6.61306	6.02236	4.70341	6.11803	7.11141	7.52241	7.31806	7.41963	7.22496	7.33026
4302	MLLT6	1.92573e-07	5.08023e-09	up	3.23335	3.23335	1.69303	8.53581	8.22437	8.73477	8.70645	8.52695	8.65655	9.95184	10.3748	10.3466	10.2483	10.3412	10.2804
149420	PDIK1L	9.52699e-05	1.78001e-05	up	3.23076	3.23076	1.69187	6.85706	6.59265	6.22982	6.10819	6.96434	7.10267	8.48474	7.91227	8.77004	7.97609	8.79464	8.06821
80206	FHOD3	0.000356052	9.12772e-05	up	3.23042	3.23042	1.69172	8.33706	8.0351	7.42026	8.43819	7.92512	7.79782	10.1529	9.71055	10.1402	8.95269	10.1615	8.9861
79175	ZNF343	1.42042e-05	1.59846e-06	up	3.22226	3.22226	1.68807	6.41649	5.87383	6.77039	6.39769	5.91371	5.71035	7.98779	7.92672	7.60753	8.02606	7.78118	7.88164
649	BMP1	0.000546255	0.000155064	up	3.21669	3.21669	1.68558	6.89454	6.39739	6.81478	6.79624	5.27628	6.03228	7.8877	8.70807	7.68202	8.15861	7.74589	8.14267
20	ABCA2	2.50328e-05	3.25765e-06	up	3.21567	3.21567	1.68512	8.49779	8.17881	8.46612	8.66075	8.35429	9.07971	10.1266	10.9381	10.0127	10.1413	10.0003	10.1291
10395	DLC1	0.0120818	0.00609873	up	3.21442	3.21442	1.68456	5.93106	7.65519	6.22982	6.602	7.10636	7.46524	6.76442	8.95887	8.15748	9.47699	8.31982	9.41944
222962	SLC29A4	7.55412e-06	6.98956e-07	up	3.21357	3.21357	1.68418	7.22488	6.72653	7.0662	6.42435	7.19382	6.95713	8.7515	9.00975	8.37553	8.63987	8.30823	8.61309
1290	COL5A2	2.7252e-05	3.61971e-06	up	3.21183	3.21183	1.68339	9.6417	10.0985	10.0529	10.1884	10.0784	10.8258	11.7107	12.3517	11.5952	11.8757	11.5993	11.8534
1756	DMD	0.00197706	0.000730733	up	3.20594	3.20594	1.68075	7.06857	8.65939	7.941	8.71312	7.91371	8.56833	8.96041	10.0022	9.46007	10.5246	9.50986	10.4914
255783	INAFM1	9.14687e-07	4.07805e-08	up	3.20326	3.20326	1.67954	4.1941	4.19576	4.51966	3.93826	4.42829	4.16315	6.09487	5.7161	6.19909	5.87128	5.98591	5.64924
1154	CISH	4.60944e-05	6.97871e-06	up	3.20056	3.20056	1.67832	4.1941	4.45879	4.67728	4.80105	4.69132	5.5547	6.06259	6.20973	6.59682	6.60378	6.51021	6.46405
8867	SYNJ1	3.25391e-06	2.30629e-07	up	3.19661	3.19661	1.67654	7.16373	6.87383	6.36985	6.84321	6.44547	7.16979	8.41325	8.46839	8.44603	8.63254	8.39606	8.56883
2042	EPHA3	0.0353602	0.0210478	up	3.19622	3.19622	1.67637	5.7128	5.04376	4.09232	5.10819	5.56579	8.10267	6.84845	7.81699	6.37101	7.93964	6.62005	8.08758
114796	PSMG3-AS1	0.00467852	0.00203273	up	3.19557	3.19557	1.67607	5.77906	6.04376	6.89967	6.39769	4.69132	4.29532	7.34922	7.67818	7.23104	7.43222	7.035	7.4376
1294	COL7A1	0.00144985	0.000505524	up	3.19177	3.19177	1.67435	8.00494	8.78462	8.34849	8.47222	7.93298	8.62333	8.46322	10.3328	10.2369	10.4266	10.3156	10.4375
23015	GOLGA8A	8.478e-06	8.12303e-07	up	3.18778	3.18778	1.67255	10.4325	10.1135	10.1334	10.1195	10.1151	9.97754	11.4392	12.0668	12.2044	11.515	12.2055	11.496
2047	EPHB1	0.0120519	0.00608107	up	3.18716	3.18716	1.67227	7.96669	7.19576	7.44281	7.52323	7.3539	7.71035	10.0151	10.4969	9.64011	7.7655	9.62089	7.68787
80313	LRRC27	0.00104824	0.000343174	up	3.18613	3.18613	1.67181	5.1941	5.0559	5.52527	4.98632	4.42829	6.33721	7.11741	7.15276	6.2895	7.33818	6.33643	7.32366
81575	APOLD1	0.0198471	0.0108439	up	3.17996	3.17996	1.66901	5.60914	3.45879	5.35535	4.93826	5.42829	5.71035	6.63978	7.00942	5.57212	7.9391	5.51918	7.83465
129293	TRABD2A	0.000955889	0.000306996	up	3.17987	3.17987	1.66897	6.85706	5.87383	6.73961	6.93826	6.19382	6.71035	8.19351	7.89325	9.0281	7.6077	9.03393	7.57026
824	CAPN2	8.96842e-07	3.97927e-08	up	3.17864	3.17864	1.66841	9.39846	8.81023	9.50121	8.94916	9.30439	9.41375	10.9445	10.8884	10.7722	10.9842	10.8129	10.9855
6550	SLC9A3	0.012803	0.00653691	up	3.17577	3.17577	1.6671	4.78589	5.40252	4.67436	2.66785	5.19753	6.16912	6.52294	7.15389	6.16978	6.4453	6.26836	6.33962
729375	FAM86HP	0.00498381	0.00219671	up	3.17525	3.17525	1.66687	3.93106	5.19576	5.24235	2.93826	5.35429	4.07959	6.39797	6.64529	5.70963	6.0988	5.76799	6.12285
203522	INTS6L	1.69101e-06	9.42402e-08	up	3.17478	3.17478	1.66666	7.33574	7.79366	7.94188	7.78455	7.59464	7.62876	9.06843	9.61681	9.53747	9.15537	9.54344	9.15766
477	ATP1A2	0.00034736	8.86765e-05	up	3.17436	3.17436	1.66647	11.2312	10.242	10.4815	10.4449	10.0594	10.6358	12.0687	13.1951	12.2085	11.7313	12.1801	11.71
3434	IFIT1	0.00226033	0.000856425	up	3.16965	3.16965	1.66433	5.93106	5.96129	5.67728	5.26019	6.21488	6.26463	7.26691	7.95685	6.56432	8.38853	6.70905	8.40963
143666	LOC143666	0.0382869	0.0230499	up	3.16435	3.16435	1.66191	4.60914	2.87383	1.77039	4.26019	4.42829	5.88028	5.71512	5.90035	5.05755	6.18449	4.75275	6.1833
221749	PXDC1	0.00163223	0.000581358	up	3.16221	3.16221	1.66093	2.60914	4.87383	3.77039	4.74562	4.42829	3.71035	5.686	5.71725	5.8461	5.48547	5.72362	5.64476
51337	THEM6	0.0136488	0.00703015	up	3.15958	3.15958	1.65973	6.51603	3.87383	6.72458	6.52323	6.10636	5.03228	8.11251	7.7692	7.74126	6.78518	7.46517	6.86138
6300	MAPK12	1.64922e-05	1.92605e-06	up	3.15487	3.15487	1.65758	7.02747	7.52827	7.06124	7.42355	6.88472	6.3439	8.5624	8.56509	8.75448	8.78196	8.8281	8.72263
2318	FLNC	0.000677233	0.000202067	up	3.15107	3.15107	1.65584	7.6966	8.40397	8.5051	8.62942	8.27588	8.54324	9.25982	10.8064	9.51655	10.4854	9.45571	10.4654
80184	CEP290	1.92905e-05	2.33619e-06	up	3.14547	3.14547	1.65327	9.00898	8.88777	9.08529	9.45345	8.75734	9.60768	10.4768	11.1749	10.5371	10.9773	10.5524	11.0016
8572	PDLIM4	0.000439586	0.000118785	up	3.13975	3.13975	1.65065	5.08176	6.57427	6.57044	6.26019	6.01325	6.03228	7.55875	7.64844	7.3657	8.31248	7.34509	8.20563
9605	VPS9D1	3.01503e-05	4.11454e-06	up	3.1386	3.1386	1.65012	5.52434	6.28648	6.08275	5.27384	6.15075	5.75153	7.0552	7.45313	7.71898	7.56744	7.77052	7.40513
79739	TTLL7	1.04252e-06	4.81933e-08	up	3.13695	3.13695	1.64936	7.1327	7.78072	7.52527	7.58212	7.27588	7.49171	8.79133	9.21639	9.28531	9.03949	9.28197	9.07008
388963	C2orf81	0.000858516	0.000269835	up	3.13331	3.13331	1.64769	5.06857	3.96129	4.64486	4.79624	4.10636	5.10267	6.43837	6.77815	5.49849	6.6623	5.51405	6.67477
100532732	MSH5-SAPCD1	3.15742e-05	4.36861e-06	up	3.13215	3.13215	1.64715	7.52769	7.43375	6.91877	7.69022	6.98412	7.88585	9.12002	9.06239	8.72844	9.32947	8.72593	9.35707
123775	C16orf46	0.0352812	0.0209958	up	3.12608	3.12608	1.64435	4.62364	5.45879	1.77039	3.93826	5.2195	5.98895	6.09395	6.19631	6.07562	6.15548	6.08559	6.25869
220164	DOK6	0.0198639	0.0108573	up	3.12509	3.12509	1.6439	3.60914	2.87383	4.09232	4.74562	4.83571	4.71035	5.60517	5.94002	4.78029	7.04373	4.43716	6.92401
219537	SMTNL1	0.00749852	0.00352853	up	3.12293	3.12293	1.6429	3.21818	2.87383	3.31096	4.30326	1.60628	4.24087	4.94692	5.73685	4.83893	4.8327	4.33249	4.7229
6323	SCN1A	0.00339596	0.00139615	up	3.12117	3.12117	1.64209	3.60914	4.9735	5.97296	4.91723	4.91371	5.51771	6.46154	7.33852	6.83468	6.08614	7.00781	6.02808
100125288	ZGLP1	0.0183233	0.00989479	up	3.11795	3.11795	1.6406	2.60914	5.78072	4.94031	4.52323	4.42829	2.71035	5.32396	5.93668	6.30644	5.6843	5.92404	5.66019
54956	PARP16	3.40799e-05	4.80907e-06	up	3.116	3.116	1.6397	6.81859	6.68119	5.67728	6.18619	6.69132	6.61724	8.09364	7.78642	8.03492	8.3047	7.9843	8.306
222696	ZSCAN23	7.25426e-06	6.624e-07	up	3.11422	3.11422	1.63887	5.77906	6.19576	6.07062	6.10819	5.27628	5.79782	7.34263	7.77423	7.45561	7.59647	7.26845	7.62357
8470	SORBS2	0.000156835	3.32249e-05	up	3.11415	3.11415	1.63884	7.69274	7.41356	7.38315	7.68206	8.39856	6.80466	9.76122	8.98624	9.15977	9.07243	9.13381	9.0943
147949	ZNF583	0.00751258	0.00353729	up	3.1138	3.1138	1.63868	5.77906	4.66022	4.77039	5.6387	3.10636	5.98939	6.48187	6.3402	6.80085	6.52458	6.90181	6.72687
1501	CTNND2	0.000595042	0.000172186	up	3.10747	3.10747	1.63574	7.60914	7.3001	7.49831	7.94666	7.27628	8.68763	9.9771	9.0379	9.71022	8.91264	9.65264	8.84207
285908	LINC00174	0.00122727	0.000414673	up	3.10302	3.10302	1.63367	5.77906	4.45879	5.94031	6.55683	6.34843	6.29532	7.49969	8.04383	7.47339	7.39283	7.31218	7.45886
60468	BACH2	0.00170558	0.00061321	up	3.10238	3.10238	1.63338	6.16342	7.54163	6.09232	6.84515	7.5493	6.16979	8.20106	8.10417	8.94311	7.8821	9.0053	8.02612
10683	DLL3	0.000686215	0.000205825	up	3.09753	3.09753	1.63112	7.34282	8.31452	6.60654	7.82598	7.96384	8.17572	9.52534	9.84284	9.43416	8.95253	9.39446	8.86682
8935	SKAP2	0.00759028	0.00358038	up	3.09704	3.09704	1.63089	6.27784	6.46848	6.1627	6.33058	7.06055	7.99576	8.05846	7.88588	7.64074	9.38456	7.68401	9.4276
253635	GPATCH11	3.85568e-05	5.59233e-06	up	3.09699	3.09699	1.63087	6.6966	7.03115	6.29395	6.57126	7.36878	6.61724	8.32662	7.99491	8.76615	8.27908	8.73069	8.26674
1287	COL4A5	0.00103091	0.000336026	up	3.08853	3.08853	1.62692	10.0757	9.74737	9.91994	10.4817	9.90822	10.235	10.8149	12.8512	11.259	11.9871	11.2379	11.9793
154467	CCDC167	0.000111772	2.17059e-05	up	3.0866	3.0866	1.62602	5.19167	6.04376	5.47083	5.23892	6.09079	6.41079	7.61592	6.92528	7.36027	7.37027	7.46927	7.46187
4902	NRTN	0.00191951	0.000705348	up	3.08335	3.08335	1.6245	4.11421	4.09622	3.35535	5.37768	5.10636	3.71035	6.03362	6.26007	5.96212	5.9372	6.02631	5.28783
9902	MRC2	0.000665664	0.000198187	up	3.08081	3.08081	1.62331	8.90376	9.7659	9.08697	9.48552	9.46249	10.1562	10.4921	11.845	10.6684	11.502	10.6399	11.4534
11108	PRDM4	6.83128e-05	1.15872e-05	up	3.07912	3.07912	1.62252	8.35984	9.02178	8.79807	8.52085	8.7995	8.64578	9.967	10.3053	9.91373	10.8864	9.92633	10.8821
4192	MDK	1.65495e-05	1.93837e-06	up	3.07846	3.07846	1.62221	11.6528	11.3579	12.0479	11.6223	11.5781	11.7821	12.9127	12.9741	13.2157	13.746	13.1983	13.7277
100271927	RASA4B	0.000400864	0.000106145	up	3.07823	3.07823	1.6221	6.91679	6.23138	5.87891	6.22366	5.31883	6.93275	7.69048	8.20992	7.63075	8.0761	7.60542	8.02226
23314	SATB2	0.00234702	0.000896315	up	3.07672	3.07672	1.62139	5.1941	7.43954	7.09704	6.39769	7.02844	6.61724	7.64394	8.61707	8.57616	8.12986	8.52383	8.01156
9064	MAP3K6	0.00128802	0.000439249	up	3.07402	3.07402	1.62013	6.29266	5.89283	7.01831	7.16728	5.96434	6.8467	7.95658	8.99546	7.56812	8.48162	7.49838	8.40271
7145	TNS1	0.00072862	0.000221408	up	3.07307	3.07307	1.61968	6.60914	6.75647	6.22052	5.74562	6.42829	7.56833	8.14867	8.90385	7.84453	8.18848	7.72907	8.23183
6197	RPS6KA3	5.91914e-05	9.71918e-06	up	3.07219	3.07219	1.61927	9.23348	8.31677	8.96599	8.51271	8.95577	9.60811	10.3399	10.2646	10.6404	10.7001	10.6443	10.7192
254263	CNIH2	0.00014434	2.98868e-05	up	3.06966	3.06966	1.61808	6.92669	6.0826	7.15819	6.42159	6.69132	6.16979	8.76462	8.00053	8.44796	7.86095	8.33883	7.74572
51380	CSAD	2.97513e-05	4.04096e-06	up	3.06761	3.06761	1.61712	7.38066	6.32529	6.5276	6.90136	6.89473	7.00952	8.18945	8.93262	8.29325	8.57838	8.26131	8.48686
9586	CREB5	0.00439824	0.00188895	up	3.06304	3.06304	1.61497	5.1941	5.87383	5.97984	4.26019	3.69132	5.03228	6.34619	5.9449	6.79457	6.93565	6.81506	6.88498
102606465	LOC102606465	0.00110375	0.000365683	up	3.062	3.062	1.61447	6.30958	4.45879	4.61067	5.58051	4.91371	5.75165	7.05198	7.00175	6.58068	7.07463	6.46065	7.14206
22901	ARSG	0.00165558	0.000591685	up	3.06133	3.06133	1.61416	6.18068	6.12176	5.53656	5.52323	5.27628	5.54445	7.65581	7.68297	6.24973	7.87734	6.47445	7.92761
160622	GRASP	0.00756847	0.00356739	up	3.05609	3.05609	1.61169	4.09352	5.63153	3.35535	4.93826	4.899	5.51771	5.96066	6.44509	5.78272	7.09725	5.7208	7.09897
284339	TMEM145	0.000267511	6.43357e-05	up	3.05346	3.05346	1.61045	5.45349	5.4699	5.51844	5.16999	5.43879	5.31481	7.23219	6.90942	7.56055	6.22313	7.72448	6.37833
4054	LTBP3	0.00154366	0.000542861	up	3.044	3.044	1.60597	7.02724	6.56471	5.90872	6.82118	7.5047	6.75431	7.97966	9.33963	7.86015	8.63617	7.71632	8.68475
80854	SETD7	0.000106665	2.03864e-05	up	3.04281	3.04281	1.60541	7.25299	7.65519	7.72458	7.22366	7.42829	8.46524	9.0619	9.11082	8.96928	9.60763	9.01458	9.61818
503569	RGMB-AS1	0.0300463	0.0174554	up	3.0425	3.0425	1.60526	3.85322	6.0165	3.45844	4.26019	6.47277	4.13628	7.09062	6.32142	6.65964	5.39137	6.84141	5.5245
55698	RADIL	0.00020008	4.49164e-05	up	3.03818	3.03818	1.60321	5.77906	6.19576	5.67728	6.52323	6.86125	5.71035	7.9605	8.23331	7.42905	7.75241	7.27927	7.71164
9260	PDLIM7	4.31003e-07	1.45659e-08	up	3.03274	3.03274	1.60062	9.00432	8.78211	8.97051	9.43691	9.05414	8.81044	10.5388	10.4812	10.6366	10.7421	10.5598	10.7036
9920	KBTBD11	5.17469e-06	4.24076e-07	up	3.03253	3.03253	1.60052	7.89454	7.3001	7.52527	7.26019	7.54135	8.16979	9.11915	9.15157	9.20749	9.25809	9.31822	9.23984
23270	TSPYL4	2.34609e-07	6.57374e-09	up	3.03235	3.03235	1.60043	9.1327	9.33736	9.27023	9.2466	8.90077	9.00037	10.6855	10.4803	10.9122	10.7401	10.9328	10.7396
284069	FAM171A2	1.5994e-05	1.85355e-06	up	3.03112	3.03112	1.59985	7.87592	7.70209	7.85785	7.6134	7.91371	8.03228	9.19233	9.78204	9.83938	9.00268	9.73358	9.04434
79970	ZNF767P	0.00511343	0.00226553	up	3.03022	3.03022	1.59942	7.98488	6.8307	7.95742	6.95547	5.55114	6.03228	8.30839	8.6294	8.60715	8.38467	8.56207	8.41674
100506124	LOC100506124	0.00275055	0.0010854	up	3.02927	3.02927	1.59897	2.60914	3.87383	2.55888	3.64608	3.10636	4.71035	4.67207	5.19042	5.28841	4.93192	5.42859	4.58704
29800	ZDHHC1	0.00114978	0.000383729	up	3.0282	3.0282	1.59846	4.60914	4.20253	5.3197	4.48475	6.01325	4.29532	6.0602	6.68799	6.23617	6.75995	6.08347	6.68768
157773	C8orf48	0.00209997	0.000786167	up	3.02633	3.02633	1.59757	3.60914	2.87383	2.77039	4.26019	2.10636	3.71035	4.79972	4.87824	5.27407	4.38188	5.11886	4.46291
80728	ARHGAP39	9.50831e-05	1.77448e-05	up	3.0207	3.0207	1.59488	6.99589	7.49536	7.65303	6.95321	7.25426	7.59022	8.72965	9.037	9.42719	8.48484	9.40857	8.42401
84455	EFCAB7	0.00294823	0.00117942	up	3.01969	3.01969	1.5944	6.41649	6.3853	6.11096	6.10819	4.10636	5.89157	7.43093	7.37917	7.07738	7.67158	7.29751	7.72869
57540	DISP3	4.87913e-05	7.49509e-06	up	3.01809	3.01809	1.59364	6.70173	7.17862	6.68098	6.66011	6.35429	6.61724	8.73195	8.81182	8.26589	7.86282	8.20758	7.87474
9423	NTN1	0.00171795	0.000618623	up	3.01529	3.01529	1.5923	4.93106	6.68119	5.67728	5.74562	5.8068	6.61724	6.74058	7.5872	8.06181	7.36677	8.01987	7.23674
84865	CCDC142	0.000123812	2.46722e-05	up	3.01192	3.01192	1.59068	6.42042	6.6271	6.40447	6.69773	6.51723	5.51771	7.61369	8.09368	8.34504	7.75412	8.34159	7.58063
7067	THRA	0.000340645	8.64904e-05	up	3.01144	3.01144	1.59045	6.68239	6.55671	5.83408	6.98266	7.17565	6.60896	7.8934	8.52605	7.75781	8.63867	7.83328	8.73395
92595	ZNF764	0.000202874	4.56887e-05	up	3.01102	3.01102	1.59025	5.52476	6.39739	6.78804	5.62179	5.88533	6.71035	7.56998	7.84286	7.52082	7.9613	7.54854	8.02569
57821	CCDC181	0.000588629	0.00017001	up	3.00821	3.00821	1.58891	5.1941	6.36666	6.52581	5.84515	5.27628	6.79782	7.76127	7.64444	7.64498	7.33192	7.7822	7.37446
84687	PPP1R9B	5.23407e-06	4.3156e-07	up	3.00757	3.00757	1.5886	7.93106	7.51769	7.86992	7.46406	8.10885	8.36533	9.4248	9.50883	9.55388	9.40023	9.57813	9.32264
256536	TCERG1L	0.0149979	0.00783541	up	3.00546	3.00546	1.58758	7.18801	4.45879	6.41919	6.02573	4.10636	6.16979	7.05737	7.55621	7.44337	7.21295	7.43518	7.1883
146542	ZNF688	0.000996093	0.000322399	up	3.00533	3.00533	1.58752	3.60914	5.22375	5.47083	4.03001	4.91371	4.29532	6.19631	6.24084	6.41672	6.05255	6.31462	5.84684
100507290	ZNF865	2.86314e-05	3.85202e-06	up	2.99889	2.99889	1.58443	6.96484	6.73181	7.05579	6.33058	7.02383	6.03228	8.13729	8.4446	8.42757	8.11794	8.39157	8.12674
9610	RIN1	0.00108448	0.000358213	up	2.99718	2.99718	1.58361	5.60914	3.87383	4.57774	4.35621	4.78534	5.71035	6.01557	6.67778	6.34952	6.69093	6.27236	6.4081
80021	TMEM62	0.0083156	0.0039754	up	2.99663	2.99663	1.58334	5.77906	5.82803	6.35535	4.60123	4.10636	3.71035	6.81023	6.542	6.70289	6.53796	6.72395	6.5634
51661	FKBP7	0.000441061	0.000119247	up	2.9958	2.9958	1.58294	6.96669	6.51477	6.79275	5.80776	5.96434	6.79782	7.91797	8.0489	7.6475	8.54999	7.52998	8.64743
84812	PLCD4	0.00044744	0.000121291	up	2.99498	2.99498	1.58255	5.58526	4.68631	4.74201	4.33548	5.00056	5.7334	6.39683	6.9663	6.93467	6.33437	6.88722	6.05891
166336	PRICKLE2	8.83023e-05	1.61639e-05	up	2.99427	2.99427	1.58221	7.00145	6.8962	6.26224	7.26019	6.15075	6.99613	8.14582	8.8701	8.37579	8.12649	8.34442	8.19758
161882	ZFPM1	2.15514e-06	1.33811e-07	up	2.99203	2.99203	1.58112	4.81898	4.87383	4.94031	4.83443	5.42829	5.03228	6.263	6.40672	6.86548	6.71155	6.65258	6.51554
84376	HOOK3	5.22134e-09	3.28292e-11	up	2.99149	2.99149	1.58086	9.33554	9.58464	9.26822	9.45396	9.43709	9.46524	10.9091	11.1562	11.0302	10.9592	11.0077	10.9676
134353	LSM11	1.79935e-06	1.02721e-07	up	2.986	2.986	1.57821	7.65353	7.33326	7.8472	7.96063	7.33518	7.80753	9.22026	9.01767	9.16322	9.36021	9.19961	9.44565
2784	GNB3	0.00144985	0.000505624	up	2.98114	2.98114	1.57586	7.00552	6.08725	6.86109	5.51861	6.58338	5.16713	7.54224	8.19727	7.91695	7.57674	7.92746	7.51752
4439	MSH5	4.12719e-05	6.0687e-06	up	2.97956	2.97956	1.5751	7.09935	6.8693	6.43757	7.18628	6.62963	7.47827	8.63372	8.49521	8.17765	8.8	8.23101	8.81339
25878	MXRA5	0.00444662	0.00191224	up	2.97926	2.97926	1.57496	5.93106	5.96129	6.29395	5.39769	5.91371	7.46524	7.29267	8.96833	7.72512	7.3064	7.83972	7.28045
51351	ZNF117	0.000184767	4.07132e-05	up	2.97699	2.97699	1.57385	10.2088	9.0735	10.0301	9.79882	9.05473	9.37569	11.0615	11.7729	10.9501	11.1211	10.9526	11.1266
339327	ZNF546	0.000283608	6.89163e-05	up	2.97632	2.97632	1.57353	5.60914	4.68119	6.29395	5.44974	5.69132	5.88028	6.91358	7.61506	6.93588	7.35057	6.86746	7.36422
9946	CRYZL1	0.000267943	6.4478e-05	up	2.9759	2.9759	1.57333	6.41866	7.40765	7.92056	7.77115	7.69632	7.43772	9.09916	8.95267	8.68017	9.35359	8.68948	9.31694
9873	FCHSD2	3.32057e-05	4.64776e-06	up	2.97571	2.97571	1.57323	7.56333	7.34327	7.5475	7.56024	7.00056	8.13662	9.09509	8.8224	9.37972	8.94508	9.46327	8.88537
140886	PABPC5	0.0153527	0.00805042	up	2.97415	2.97415	1.57248	6.18923	2.87383	5.94031	4.74562	4.69132	4.29532	6.30668	6.36273	6.46554	6.4261	6.22543	6.38401
6002	RGS12	7.94221e-06	7.45646e-07	up	2.97154	2.97154	1.57121	7.81445	8.09332	7.59404	8.40175	8.12902	8.0679	9.47136	9.97682	9.7193	9.34485	9.68416	9.33125
3428	IFI16	0.0106043	0.00525138	up	2.97141	2.97141	1.57115	3.1941	5.57427	4.94031	5.39769	5.62992	6.41079	6.79382	6.29077	6.77862	6.96915	7.00537	6.73624
90427	BMF	7.45563e-05	1.29605e-05	up	2.97027	2.97027	1.57059	9.33706	8.74449	8.2375	9.09815	9.12861	9.19476	9.89825	10.7148	10.5647	10.6553	10.6393	10.6919
23089	PEG10	1.62366e-06	8.78186e-08	up	2.96962	2.96962	1.57028	11.6752	11.5727	11.5219	11.2602	12.0415	11.8222	13.3485	13.439	13.1342	13.1368	13.1128	13.1441
261734	NPHP4	1.09728e-06	5.20575e-08	up	2.96832	2.96832	1.56965	7.2051	7.57576	7.48692	7.59518	7.18996	7.46767	8.99948	9.42639	8.84816	8.94474	8.84164	8.87806
368	ABCC6	0.0278835	0.0160245	up	2.96586	2.96586	1.56845	3.39763	5.57427	4.09232	4.77243	3.00056	4.29532	5.81899	5.5099	4.74967	6.98412	4.63797	6.84258
25832	NBPF14	0.000514861	0.000143945	up	2.96393	2.96393	1.56751	5.95963	6.93992	6.59482	6.56275	6.23564	7.16979	7.8216	8.88214	7.59648	8.3821	7.71971	8.46559
55552	ZNF823	0.000932356	0.000297706	up	2.9568	2.9568	1.56404	4.60914	5.04376	6.29395	5.84515	6.49868	5.88028	7.31181	7.1256	7.25963	7.30307	7.38382	7.17125
23452	ANGPTL2	7.06067e-05	1.20651e-05	up	2.95185	2.95185	1.56162	7.73842	7.13093	8.4286	7.44782	7.31859	7.79782	9.00346	9.51807	9.3231	9.07818	9.2901	9.01898
10513	APPBP2	5.1409e-06	4.20572e-07	up	2.94897	2.94897	1.56021	7.85706	8.46629	8.82758	8.29777	8.51969	8.71365	9.95551	9.91554	9.99251	10.1174	10.0095	10.0528
54414	SIAE	0.00148279	0.00051923	up	2.94886	2.94886	1.56016	6.1941	5.82803	7.78161	6.55846	7.10636	7.10337	8.06449	8.49916	8.00287	8.67504	7.97088	8.72045
642475	MROH6	0.00444687	0.0019127	up	2.9451	2.9451	1.55832	3.93106	5.06322	4.62569	5.52323	3.69132	4.29532	5.5798	6.01917	6.96164	5.373	6.76052	5.7856
79969	ATAT1	6.07226e-05	1.00351e-05	up	2.94448	2.94448	1.55801	8.59367	7.39739	8.44409	8.46941	8.00279	8.07686	9.47116	9.68202	10.0488	9.61417	9.91122	9.60494
4440	MSI1	5.53595e-05	8.87983e-06	up	2.94373	2.94373	1.55765	8.94574	8.28418	8.75683	8.53072	8.61976	8.77678	10.165	9.81739	10.7284	9.88635	10.7523	9.91048
56731	SLC2A4RG	9.05199e-06	8.83544e-07	up	2.93874	2.93874	1.5552	8.04856	7.77905	8.03339	7.87588	7.52071	7.69061	9.51151	9.5144	8.9589	9.63555	8.99483	9.66419
4038	LRP4	0.000133305	2.6983e-05	up	2.93568	2.93568	1.55369	9.42774	9.43865	9.63695	9.28313	9.13175	9.69173	10.6528	11.5593	11.3732	10.4943	11.3963	10.4561
644353	ZCCHC18	0.00140869	0.000488553	up	2.93522	2.93522	1.55347	4.1941	5.19576	6.06407	6.02573	4.52957	5.29532	6.59054	6.83552	6.5627	6.96106	6.74052	6.93502
54777	CFAP46	0.0165134	0.00876403	up	2.9244	2.9244	1.54814	2.60914	4.2916	4.65081	5.05374	5.7166	3.40293	5.89516	6.59904	5.3715	5.73145	5.57823	5.83827
54536	EXOC6	6.20631e-05	1.0301e-05	up	2.92394	2.92394	1.54791	7.1327	6.91823	7.47837	7.14772	7.19382	7.40967	9.27644	8.3928	9.15027	8.33194	9.06311	8.35342
160335	TMTC2	0.000617586	0.000181049	up	2.92241	2.92241	1.54716	6.82762	6.68119	7.3851	7.66618	7.88772	7.98901	8.60381	9.05764	8.56797	9.39514	8.63188	9.46333
375248	ANKRD36	3.13042e-05	4.31227e-06	up	2.9172	2.9172	1.54459	7.87499	7.57945	7.08586	7.63126	7.73308	7.79218	8.92218	9.55663	8.83432	9.4163	8.79711	9.43778
10570	DPYSL4	4.47953e-06	3.53984e-07	up	2.91476	2.91476	1.54338	7.90848	7.91644	7.63856	7.9161	7.90588	8.19896	9.78155	9.65163	9.56995	9.13771	9.54674	9.05713
8507	ENC1	0.00285729	0.00113773	up	2.91216	2.91216	1.54209	8.0354	9.08972	9.29631	8.5933	9.18894	9.87688	10.7021	10.486	11.1784	9.8417	11.2161	9.90885
81029	WNT5B	0.0115103	0.00576647	up	2.90955	2.90955	1.5408	3.60914	4.87383	6.47083	5.26019	6.19382	5.6026	6.40534	7.39491	7.17525	6.47207	7.18494	6.62269
138050	HGSNAT	4.30171e-06	3.33478e-07	up	2.90686	2.90686	1.53946	7.30958	7.60175	8.09231	7.55208	7.19642	7.74633	9.29161	9.0148	9.17849	9.02502	9.17736	9.04797
124936	CYB5D2	0.000280194	6.79263e-05	up	2.90534	2.90534	1.53871	6.60914	5.17225	6.11974	6.18619	5.97685	6.61724	7.72314	8.10177	7.32604	7.72725	7.34319	7.69227
147525	LINC00526	0.0120132	0.00606066	up	2.90353	2.90353	1.53781	4.93106	2.87383	5.35535	5.6387	4.77024	3.71035	6.04381	5.65729	5.93764	6.46383	5.7771	6.62671
23169	SLC35D1	1.80852e-06	1.03761e-07	up	2.90046	2.90046	1.53628	7.1327	6.93141	7.62837	7.02573	7.15937	6.95828	8.42813	8.69375	8.85299	8.6453	8.82524	8.60814
644128	RPL23AP53	1.41505e-06	7.26939e-08	up	2.90032	2.90032	1.53621	7.1941	6.82803	7.47083	7.61069	7.39176	7.46524	8.74861	8.8152	8.89302	8.90791	8.85704	8.95614
8100	IFT88	0.000264085	6.3323e-05	up	2.89986	2.89986	1.53598	7.06857	6.51769	7.01831	6.97681	5.82573	7.19148	8.4291	8.46513	7.92263	8.58469	7.90819	8.50474
23362	PSD3	3.45982e-06	2.50908e-07	up	2.89801	2.89801	1.53506	9.17138	9.52129	9.37727	9.46574	9.15075	9.58687	10.9425	10.8824	11.2201	10.6103	11.217	10.6114
7638	ZNF221	0.00435589	0.00186828	up	2.89697	2.89697	1.53454	3.60914	4.19576	5.85785	5.58212	4.91371	5.29532	6.4715	6.96667	6.62234	6.20727	6.44846	5.94492
79600	TCTN1	1.53895e-06	8.13371e-08	up	2.89526	2.89526	1.53369	7.18771	6.92813	7.27073	6.90556	6.8068	7.02424	8.71698	8.69215	8.25535	8.71654	8.25575	8.68856
23051	ZHX3	1.38932e-05	1.55537e-06	up	2.89418	2.89418	1.53316	7.00145	7.27158	6.77039	7.22366	7.66095	7.48804	8.44115	8.92979	8.56997	8.95532	8.71407	9.00472
619568	SNORA4	0.0180116	0.00968917	up	2.89393	2.89393	1.53303	4.31453	4.84887	2.46296	4.51553	4.8268	3.65843	5.51651	6.75938	4.76108	6.03067	4.72715	6.03052
285598	ARL10	8.40493e-05	1.51812e-05	up	2.89302	2.89302	1.53258	5.93106	5.96129	6.12068	6.26019	6.19382	7.16979	8.00232	8.1536	7.66375	7.69421	7.64219	7.67621
5827	PXMP2	0.000112473	2.18903e-05	up	2.89262	2.89262	1.53238	6.06857	6.04376	6.08319	5.51775	5.71565	5.03228	7.4554	6.96133	7.64539	7.12399	7.57423	6.89512
590	BCHE	0.000766296	0.000234992	up	2.89262	2.89262	1.53237	5.93106	5.13474	6.85785	6.02573	6.01325	5.03228	7.3098	7.67562	7.4756	7.0992	7.36199	7.26695
353116	RILPL1	0.000198416	4.44294e-05	up	2.89227	2.89227	1.5322	5.90617	5.45879	6.65704	6.96063	6.70118	6.56833	7.92887	7.83347	7.94792	7.96128	7.91784	7.85598
22933	SIRT2	4.01773e-07	1.32215e-08	up	2.88853	2.88853	1.53034	6.29977	6.56415	6.27353	6.47256	6.62992	6.41079	7.88492	7.9956	7.75158	8.21601	7.79629	8.18834
283981.chrX	LINC00685	0.00618121	0.00281988	up	2.88617	2.88617	1.52915	4.93106	4.68119	4.09232	5.10819	3.10636	5.29532	5.35842	6.72563	6.50418	5.70048	6.41411	5.68653
84957	RELT	0.000175631	3.81479e-05	up	2.88076	2.88076	1.52645	6.20206	6.26615	6.29395	6.64731	5.42829	6.5104	7.6997	7.7987	8.15023	7.29132	8.16477	7.40215
2310	FOXO3B	1.19729e-05	1.27719e-06	up	2.88051	2.88051	1.52633	8.16373	7.70045	7.85785	7.55312	7.59821	7.23392	8.99828	9.20832	9.41585	8.98728	9.5431	9.11239
89782	LMLN	9.75783e-06	9.76758e-07	up	2.87866	2.87866	1.52539	7.49252	7.19576	7.59482	7.38121	7.00521	7.36107	8.87699	9.45033	8.60572	8.80847	8.60823	8.83321
55296	TBC1D19	0.000988533	0.00031967	up	2.87708	2.87708	1.5246	5.41649	4.68119	5.87235	5.26353	5.69132	6.79782	7.12925	7.16427	6.94071	7.33426	7.01156	7.29028
388389	CCDC103	0.0018337	0.000668925	up	2.87576	2.87576	1.52394	4.93106	4.43923	4.09232	3.93826	4.34119	2.71035	6.04703	5.71269	5.53865	5.55492	5.22587	5.51693
28952	CCDC22	0.000160877	3.42421e-05	up	2.86767	2.86767	1.51988	6.36402	7.03528	6.9759	7.32861	6.09934	6.02324	8.05966	8.21356	8.26578	8.13112	8.12665	8.14888
3241	HPCAL1	0.00572189	0.00257804	up	2.86589	2.86589	1.51898	4.1941	6.39739	5.85785	5.26019	6.19382	4.29532	6.88169	6.89027	6.65519	7.16461	6.85656	6.86425
4356	MPP3	0.000629017	0.000185119	up	2.86446	2.86446	1.51826	6.4646	6.80226	6.11329	5.60926	5.85746	5.29532	7.61236	7.44921	7.99785	7.18362	7.9373	7.07141
56099	PCDHGB7	0.0024863	0.000958032	up	2.86426	2.86426	1.51816	6.97705	5.84063	7.49732	6.57216	6.55694	7.02251	7.93082	9.49513	7.94758	8.107	7.87387	8.22116
7091	TLE4	2.12627e-07	5.73484e-09	up	2.86353	2.86353	1.51779	9.25299	9.60909	9.08713	9.27388	9.16164	9.47874	10.7581	10.7499	10.7896	10.9372	10.7586	10.9769
57730	ANKRD36B	0.000323446	8.12082e-05	up	2.86205	2.86205	1.51705	7.14123	6.59486	7.45709	7.36977	7.29327	7.29782	8.20636	8.94817	8.27409	9.29121	8.25641	9.28011
7633	ZNF79	0.000121042	2.39728e-05	up	2.86091	2.86091	1.51647	5.58341	4.45879	5.57774	4.74562	4.69132	5.29532	6.82008	6.43394	6.71485	6.32463	6.71546	6.44207
582	BBS1	8.0948e-06	7.64021e-07	up	2.85925	2.85925	1.51564	7.65797	7.31677	8.38064	7.80063	7.78083	7.5662	9.25215	9.32436	9.18306	9.35463	9.17477	9.30791
1397	CRIP2	0.000469211	0.000128265	up	2.85722	2.85722	1.51461	5.1941	6.2494	5.22982	5.6387	6.5638	6.1089	7.56689	7.81619	7.21113	7.38133	7.02953	7.06733
84969	TOX2	0.0232718	0.0130276	up	2.85697	2.85697	1.51448	3.60914	4.68119	3.47983	1.93826	4.90117	3.29532	6.40475	5.33366	4.77434	4.72029	5.21996	4.5388
139221	MUM1L1	0.00162888	0.000579932	up	2.85658	2.85658	1.51429	5.77906	5.04376	4.57774	5.84515	5.69132	5.62789	6.99463	7.21887	6.14502	7.53264	6.29838	7.46112
347252	IGFBPL1	0.00150064	0.000526233	up	2.85592	2.85592	1.51395	9.97224	10.0872	10.4829	10.1862	9.83413	10.8365	11.2838	11.7325	12.5788	11.1882	12.5669	11.1328
1943	EFNA2	0.000632609	0.000186311	up	2.85536	2.85536	1.51367	6.1941	5.04376	6.59202	5.89246	6.37938	6.76925	7.77529	7.55274	7.4371	7.92731	7.32624	7.93432
100288152	SLC9A3-AS1	0.0277072	0.0159105	up	2.85189	2.85189	1.51192	5.89508	5.03001	4.34278	4.30512	6.66377	4.23328	7.23368	7.99943	6.33063	5.98779	6.1881	5.80192
22897	CEP164	1.31776e-05	1.45089e-06	up	2.849	2.849	1.51046	7.60914	8.34456	8.23558	7.96063	8.10636	8.63276	9.60752	9.92862	9.46814	9.75596	9.51904	9.67249
64773	PCED1A	0.000182861	4.01755e-05	up	2.84817	2.84817	1.51004	7.8752	7.37553	8.13176	8.13466	7.69344	8.19863	9.21269	9.7839	8.93047	9.82945	8.88301	9.82991
54328	GPR173	5.50383e-07	2.0488e-08	up	2.84757	2.84757	1.50973	7.65853	7.5235	7.28664	7.57604	7.53262	8.00833	9.10713	9.27052	9.05056	9.07893	9.06362	9.07329
2028	ENPEP	0.00444662	0.00191228	up	2.84702	2.84702	1.50945	5.1941	4.45879	4.09232	4.74562	3.69132	5.03228	7.45776	6.07217	5.51265	5.67625	5.75735	5.79496
6833	ABCC8	0.0113744	0.00568637	up	2.84558	2.84558	1.50872	4.93106	6.24075	6.29332	6.35491	4.10636	6.61724	7.35525	7.85351	7.45495	6.80116	7.38547	6.74566
51466	EVL	1.66616e-06	9.20009e-08	up	2.84284	2.84284	1.50733	9.1732	8.99319	8.5316	8.71325	9.07784	8.67598	10.4625	10.094	10.462	10.3898	10.4112	10.3896
80856	LNPK	4.17124e-07	1.38882e-08	up	2.8423	2.8423	1.50706	8.65353	8.22256	8.31424	8.33422	8.07808	8.20221	9.72864	9.95358	9.66734	9.92771	9.6531	9.91683
56265	CPXM1	0.000189332	4.18678e-05	up	2.83913	2.83913	1.50545	10.1482	9.31379	10.5303	10.2867	10.1353	10.228	11.2732	12.0693	11.2818	11.9006	11.2719	11.878
4204	MECP2	1.39386e-07	3.14705e-09	up	2.83561	2.83561	1.50366	9.22385	9.18671	8.86226	8.98128	9.07214	8.75475	10.356	10.6474	10.5528	10.543	10.5086	10.4951
7223	TRPC4	0.000378504	9.8926e-05	up	2.83535	2.83535	1.50353	7.1941	7.62737	7.23623	7.39359	6.10636	6.61724	8.13729	8.90575	8.46012	8.66506	8.46084	8.567
84984	CEP19	0.0128133	0.00654397	up	2.83405	2.83405	1.50287	5.30958	5.19576	5.47083	5.84515	3.10636	6.20253	6.94334	6.60976	6.48601	6.89713	6.38333	6.82783
26508	HEYL	0.00457591	0.00197703	up	2.83005	2.83005	1.50083	6.30958	6.87383	6.19665	7.73268	6.27628	6.41079	7.25032	7.62801	8.00333	8.91366	7.9955	9.01394
2977	GUCY1A2	0.00460402	0.00199477	up	2.82919	2.82919	1.50039	6.06857	5.19576	5.35535	6.46183	5.81796	4.29532	7.95019	7.07547	6.89466	6.77419	7.0732	6.42943
89944	GLB1L2	6.77504e-05	1.14676e-05	up	2.82587	2.82587	1.4987	7.44444	6.98506	7.44349	7.51367	7.09882	7.21542	9.08366	9.45561	8.72218	8.33229	8.72635	8.373
9788	MTSS1	6.69386e-06	5.95657e-07	up	2.82447	2.82447	1.49798	6.6966	6.78072	6.8295	6.8695	7.35429	6.81203	8.50646	8.49888	8.60533	8.07232	8.60233	8.04519
29128	UHRF1	0.00163498	0.000582687	up	2.82376	2.82376	1.49762	9.61991	9.58709	9.87891	9.31865	9.4814	9.35421	11.1735	10.9286	11.8497	10.1809	11.8613	10.2319
6015	RING1	2.16581e-06	1.34628e-07	up	2.82322	2.82322	1.49734	8.00942	7.66738	8.1627	8.26841	8.23564	8.53169	9.66367	9.75431	9.65591	9.59248	9.66888	9.52405
23259	DDHD2	7.5557e-05	1.32317e-05	up	2.81907	2.81907	1.49522	8.62701	8.90725	8.3027	9.0907	9.28436	9.4932	10.2954	10.1064	10.4834	10.6364	10.4703	10.6846
339453	TMEM240	0.00833229	0.00398457	up	2.81888	2.81888	1.49512	3.62859	1.87383	4.09232	3.93826	3.10636	4.71035	5.21882	4.9833	4.76547	5.4306	4.74862	5.17363
8907	AP1M1	3.59335e-05	5.13482e-06	up	2.81242	2.81242	1.49181	7.77906	8.47442	8.83457	8.49285	8.51575	8.23391	9.98141	9.6719	10.1684	9.61929	10.1665	9.67394
1545	CYP1B1	0.0233854	0.0130996	up	2.81183	2.81183	1.49151	6.85706	6.87383	7.35957	6.26019	7.86125	7.41079	7.74552	9.8488	9.50324	7.54891	9.4612	7.46406
7994	KAT6A	4.91621e-06	3.96219e-07	up	2.81054	2.81054	1.49085	9.30044	9.70038	9.10623	9.45233	9.60504	9.8126	11.0019	10.9636	11.237	10.7472	11.1984	10.774
5789	PTPRD	9.67043e-06	9.63865e-07	up	2.81029	2.81029	1.49072	10.3574	10.0972	10.3547	10.3217	10.0638	10.6197	11.3595	12.3059	11.8209	11.701	11.829	11.7427
493	ATP2B4	0.000560407	0.000160042	up	2.8073	2.8073	1.48918	10.1023	9.91822	9.52467	9.6618	9.54099	10.1897	11.1621	12.2919	10.742	11.4621	10.7379	11.4767
182	JAG1	0.000621813	0.000182554	up	2.80703	2.80703	1.48904	9.74089	10.1566	9.80815	9.7333	9.85868	10.0566	11.5675	11.6203	11.9457	10.6144	11.9759	10.5647
170954	PPP1R18	2.33187e-06	1.50282e-07	up	2.80677	2.80677	1.48891	8.41649	8.64202	8.8472	8.82091	8.92654	9.18609	10.1726	10.2387	10.495	10.2012	10.4841	10.1812
81794	ADAMTS10	0.0024873	0.000958595	up	2.80499	2.80499	1.488	7.14909	5.87383	6.63927	5.56512	6.36651	5.20423	7.06807	7.92323	7.44252	7.9897	7.34575	7.95673
10320	IKZF1	0.00129005	0.000440401	up	2.80485	2.80485	1.48793	5.1941	4.45879	5.22982	3.52323	5.10636	4.29532	6.67314	6.10407	5.85561	6.0347	6.18466	5.88298
79867	TCTN2	1.40254e-05	1.5723e-06	up	2.80037	2.80037	1.48562	6.51603	7.09377	7.11325	6.91439	7.06055	6.79782	7.85358	8.69989	8.64459	8.35792	8.52811	8.32541
57519	STARD9	5.67928e-05	9.17465e-06	up	2.79963	2.79963	1.48524	8.57798	8.82951	8.17583	9.19493	8.62992	9.29064	10.0329	10.5987	10.1197	10.3743	10.1552	10.3295
56106	PCDHGA10	0.00120214	0.000404205	up	2.79737	2.79737	1.48407	6.86977	6.36666	8.13881	7.13625	7.05428	7.09337	8.23632	9.4259	8.27736	8.59215	8.38245	8.64939
10381	TUBB3	4.526e-05	6.83065e-06	up	2.7949	2.7949	1.4828	10.4718	10.9223	10.781	10.284	10.1508	10.4246	12.5988	12.0751	11.9592	11.676	11.9405	11.6817
112	ADCY6	8.38347e-05	1.51245e-05	up	2.78075	2.78075	1.47547	9.43685	9.07257	9.07305	9.08204	8.41014	9.36298	10.2324	11.1854	10.4478	10.484	10.4502	10.4907
8936	WASF1	6.52533e-06	5.74393e-07	up	2.7791	2.7791	1.47462	9.52812	9.55331	9.59684	9.74301	9.44666	9.22348	11.0258	10.4177	11.0564	11.2045	11.0018	11.2329
8864	PER2	0.00160922	0.000570975	up	2.77534	2.77534	1.47267	5.93106	7.10729	6.80651	6.34662	7.63561	6.51771	7.74566	7.97806	8.78766	7.90607	8.7668	7.99655
225689	MAPK15	0.000328198	8.26978e-05	up	2.77464	2.77464	1.4723	6.39886	5.68465	6.22091	6.84702	6.18217	5.39301	7.2961	8.14355	7.46981	7.52318	7.56229	7.56548
633	BGN	0.00581788	0.00262828	up	2.77257	2.77257	1.47122	5.77906	5.19576	5.22982	4.52323	5.10636	6.76925	6.09132	7.16798	6.60873	7.42857	6.67404	7.46017
490	ATP2B1	4.87265e-05	7.48166e-06	up	2.77229	2.77229	1.47108	10.3056	10.1313	10.3441	10.3968	10.0802	10.2221	11.4388	12.1044	12.1186	11.2913	12.1015	11.2519
642361	LOC642361	5.45218e-05	8.70261e-06	up	2.76678	2.76678	1.46821	5.14613	5.11175	5.91376	5.79624	4.75371	5.26587	6.87224	6.65513	6.71159	6.92757	6.90105	6.72914
135295	SRSF12	0.0001099	2.1201e-05	up	2.76621	2.76621	1.46791	6.89005	7.10711	6.29395	7.64903	6.69132	7.10267	8.78345	8.28077	8.4269	8.31406	8.5473	8.18913
126792	B3GALT6	3.84784e-05	5.57547e-06	up	2.76523	2.76523	1.4674	7.51603	7.16845	7.3851	7.61069	7.06055	8.0679	8.71211	9.09482	9.23858	8.72143	9.1295	8.71667
114781	BTBD9	0.000135413	2.76418e-05	up	2.76295	2.76295	1.46621	7.30958	6.6791	5.85785	6.10819	6.56579	6.42085	8.04913	8.00921	7.91231	7.84385	8.12915	7.79499
57337	SENP7	1.28498e-05	1.40103e-06	up	2.7583	2.7583	1.46378	8.08285	8.42345	8.06658	8.28707	8.15075	8.52937	9.65612	9.78319	9.32409	10.0465	9.4072	10.1057
7923	HSD17B8	0.00869167	0.00418437	up	2.75451	2.75451	1.4618	5.64135	3.45879	5.38157	5.69211	5.26164	4.71035	6.48194	6.23718	6.06828	7.14889	5.86444	7.11588
120379	PIH1D2	0.00892119	0.00431336	up	2.7539	2.7539	1.46147	4.46561	2.45879	5.07693	2.93826	4.27628	3.71035	5.4207	5.60994	5.21464	5.15029	5.28296	5.01655
720	C4A	0.00440961	0.00189415	up	2.75365	2.75365	1.46135	3.0598	3.9301	5.29395	5.18619	4.12086	3.71035	5.64152	5.97419	5.47157	5.72955	5.63346	5.61904
114327	EFHC1	6.21777e-05	1.03254e-05	up	2.75247	2.75247	1.46073	8.45754	8.08328	9.00415	8.22367	7.88772	8.46018	9.88738	10.2664	9.5619	9.74778	9.61435	9.80305
23235	SIK2	3.71777e-06	2.76406e-07	up	2.75131	2.75131	1.46012	8.31191	8.65162	8.05839	8.24364	7.92234	8.54426	9.68472	9.88746	9.90015	9.58487	9.84828	9.58739
646300	COL6A4P2	0.0246736	0.0139393	up	2.75069	2.75069	1.4598	4.60914	4.87383	4.35535	3.52323	4.5724	6.3602	6.57905	7.53853	5.41309	6.04544	5.32594	6.15086
9942	XYLB	0.00125713	0.000426863	up	2.75032	2.75032	1.4596	6.28308	5.57427	5.76563	6.10819	5.42449	4.69571	7.23616	7.4446	7.39375	6.56055	7.46655	6.50736
140710	SOGA1	0.000314838	7.83017e-05	up	2.74851	2.74851	1.45865	9.96598	9.80752	8.97984	9.29077	9.31581	10.0941	10.9138	11.2675	11.4003	10.5722	11.4145	10.6376
677	ZFP36L1	8.94541e-05	1.64195e-05	up	2.7479	2.7479	1.45833	10.3958	11.2741	10.8171	10.6195	11.4051	10.8578	11.9356	12.0137	12.6024	12.4936	12.5986	12.4753
123920	CMTM3	0.000104848	1.99493e-05	up	2.74689	2.74689	1.4578	7.56333	8.20972	8.40138	8.02248	8.49868	8.47321	9.6456	9.35493	10.1235	9.37001	10.0244	9.39711
1288	COL4A6	0.00631096	0.00289575	up	2.74658	2.74658	1.45764	9.52954	9.10284	9.76426	9.54548	9.48887	9.58403	9.89625	12.4272	10.3967	11.3351	10.3843	11.3213
25845	PP7080	2.55995e-06	1.70102e-07	up	2.7458	2.7458	1.45722	5.8486	6.39739	6.43909	6.49285	6.30752	5.88028	7.60171	7.66242	7.72374	7.72389	7.80299	7.59432
150962	PUS10	0.00278859	0.001103	up	2.74274	2.74274	1.45562	5.1497	4.61594	5.67728	4.09681	5.91371	6.1455	6.81519	6.85649	6.41013	6.8052	6.58729	6.85834
6263	RYR3	0.00198598	0.000734882	up	2.74027	2.74027	1.45432	6.99712	5.99207	6.60543	6.5361	5.14411	6.28049	7.80913	8.54201	7.43752	7.55717	7.47707	7.45831
51477	ISYNA1	6.60032e-06	5.85238e-07	up	2.73943	2.73943	1.45388	10.2614	10.3079	10.4577	10.3588	10.7585	10.4811	11.5856	11.9381	11.6973	12.229	11.6658	12.2328
5799	PTPRN2	0.000388493	0.00010187	up	2.73859	2.73859	1.45343	6.51603	6.26615	5.76855	6.18619	6.55081	6.66314	8.25237	7.38033	8.26614	7.25963	8.18605	7.32692
5578	PRKCA	0.00057824	0.000166746	up	2.73315	2.73315	1.45056	8.98514	9.34144	8.89967	8.99334	8.4261	8.66455	9.69984	9.88687	10.9923	10.2168	11.0125	10.2054
6664	SOX11	4.33354e-05	6.46192e-06	up	2.73262	2.73262	1.45028	10.7866	10.5793	10.4052	10.2513	10.5611	10.5683	12.068	11.8429	12.4219	11.5611	12.4219	11.5376
126070	ZNF440	2.16276e-05	2.71814e-06	up	2.73144	2.73144	1.44966	7.1327	7.10265	6.9873	7.66618	7.56579	7.91981	8.92673	8.95932	8.93169	8.63704	8.90124	8.71639
1268	CNR1	0.000599246	0.000173899	up	2.72991	2.72991	1.44885	5.1941	6.08329	5.09232	5.6387	5.10636	5.51771	5.98432	6.777	6.81093	7.35651	7.07057	7.32627
9028	RHBDL1	0.0341481	0.020202	up	2.72845	2.72845	1.44808	3.93106	6.12176	5.09232	5.23195	2.69132	5.35712	5.29737	6.23361	6.60616	6.18141	6.69831	6.09715
79567	RIPOR1	0.00369826	0.00154605	up	2.72068	2.72068	1.44397	5.60914	7.57399	7.24054	7.43524	7.62611	7.70933	8.74545	8.88129	8.2911	8.88092	8.23818	8.82121
100130950	LOC100130950	8.49224e-05	1.53936e-05	up	2.72002	2.72002	1.44362	3.60914	3.68742	3.85785	2.93826	3.28113	4.06684	4.86428	5.14726	4.89631	5.00744	4.74111	5.44595
10486	CAP2	0.00012271	2.43825e-05	up	2.71541	2.71541	1.44117	7.85435	7.25773	7.95941	7.48913	7.64002	8.55115	9.53382	8.97875	9.05424	9.37273	9.07475	9.38449
4741	NEFM	0.0030295	0.00121777	up	2.7144	2.7144	1.44063	8.94268	9.18671	8.99921	8.44606	9.43818	10.7947	10.6246	11.0355	10.8039	10.6234	10.7795	10.5845
22980	TCF25	4.31406e-07	1.46104e-08	up	2.71351	2.71351	1.44016	9.28855	9.21733	9.18359	9.27552	9.47354	8.86951	10.6591	10.7348	10.5198	10.7636	10.5076	10.7641
56126	PCDHB10	0.0193674	0.0105527	up	2.71331	2.71331	1.44006	6.30958	3.45879	5.22982	4.26019	4.69132	6.03228	6.26914	7.21641	6.46043	6.14965	6.45364	6.07305
285533	RNF175	0.00135667	0.000467021	up	2.71237	2.71237	1.43956	6.30958	6.08166	6.43197	6.24481	5.9349	6.71035	8.18671	7.68408	8.28473	6.96593	8.35051	6.87862
9792	SERTAD2	8.27732e-08	1.57874e-09	up	2.70761	2.70761	1.43702	7.89454	7.93992	7.88933	7.74562	8.23564	7.91981	9.41276	9.21724	9.37112	9.44312	9.3379	9.46484
84333	PCGF5	0.00710293	0.00331142	up	2.70571	2.70571	1.43601	7.00145	6.76313	7.09232	6.52323	6.56579	7.75475	9.50646	8.1287	8.90054	7.4441	8.83621	7.5007
54795	TRPM4	0.000540301	0.000152949	up	2.70356	2.70356	1.43486	6.41649	6.62494	6.79159	6.59187	6.35429	7.28906	8.07088	8.35432	7.42009	8.68203	7.578	8.57207
144348	ZNF664	3.28999e-07	1.02724e-08	up	2.70128	2.70128	1.43365	10.4609	10.4494	10.7129	10.4018	10.4688	10.6761	12.0755	11.6309	12.087	11.9428	12.1044	11.9312
2738	GLI4	1.25513e-05	1.35951e-06	up	2.70016	2.70016	1.43304	4.76592	5.29296	5.3428	5.52323	5.27628	5.29532	6.54442	7.10247	6.3674	6.79853	6.51532	6.76664
441733	PRKXP1	0.0127	0.00647372	up	2.69767	2.69767	1.43171	5.95491	5.57427	5.52527	5.6387	5.62992	4.29532	6.92277	8.05174	7.28838	5.6804	7.26084	6.00454
6764	ST5	1.10856e-06	5.27509e-08	up	2.69583	2.69583	1.43073	8.88289	8.51596	8.33008	8.93192	8.57183	8.75499	10.0939	10.2744	10.1507	9.9389	10.1183	9.99587
5742	PTGS1	0.000264977	6.35937e-05	up	2.69462	2.69462	1.43008	6.30958	5.87383	5.47083	6.02573	5.56579	6.88028	7.29516	7.84451	7.35905	7.3581	7.45467	7.39503
22835	ZFP30	0.000368552	9.56703e-05	up	2.69398	2.69398	1.42974	7.36402	7.1994	6.81478	6.69315	7.87393	6.29532	8.45906	8.51848	8.60331	8.25657	8.70548	8.27613
730101	LOC730101	0.00232122	0.000883309	up	2.6939	2.6939	1.4297	6.93106	6.87383	8.11024	8.04679	7.49868	7.66455	8.98939	8.19641	8.64127	9.61156	8.66235	9.60234
118429	ANTXR2	3.05442e-05	4.1855e-06	up	2.69301	2.69301	1.42922	8.16373	7.42966	7.51172	7.6387	8.2561	8.10267	9.38554	9.45409	9.37379	9.00673	9.38407	9.07369
11174	ADAMTS6	0.00136257	0.000470317	up	2.6864	2.6864	1.42568	5.1941	5.45879	5.67728	5.52323	6.2643	5.71035	7.01787	7.47837	6.34419	7.59281	6.30109	7.64778
7422	VEGFA	4.1777e-05	6.15472e-06	up	2.68496	2.68496	1.4249	8.93468	9.42458	8.64383	8.81654	8.90077	8.77644	10.3688	10.6507	9.89931	10.5817	9.96672	10.579
375260	WASH2P	0.00345879	0.00142691	up	2.68474	2.68474	1.42478	5.57806	6.41815	7.55214	7.33023	7.71122	6.94812	8.03325	8.44486	8.25975	8.49122	8.28911	8.56843
641516	KC6	0.00289449	0.0011542	up	2.68448	2.68448	1.42464	5.41649	5.20281	5.9913	5.52323	4.69132	6.75033	7.13442	7.59201	6.60826	7.08368	6.56569	7.13929
57536	KIAA1328	5.14176e-05	8.00507e-06	up	2.68329	2.68329	1.424	6.09612	5.87197	5.87912	6.45992	6.31419	6.88028	7.37854	7.61288	7.55287	7.95751	7.71308	7.83074
117166	WFIKKN1	0.00472166	0.00205485	up	2.68026	2.68026	1.42237	6.84474	7.39673	6.53603	6.18619	7.01325	7.05577	7.015	8.90532	7.96943	8.89673	7.93518	8.84529
8790	FPGT	0.000111044	2.15248e-05	up	2.67853	2.67853	1.42144	7.06857	6.63733	6.64436	6.23261	6.19382	6.82835	8.42777	8.34465	7.56274	8.07272	7.65478	8.071
784	CACNB3	1.32518e-06	6.63727e-08	up	2.67304	2.67304	1.41848	7.6981	7.57722	7.6555	7.5595	7.49868	7.51771	9.12618	9.2538	8.72251	9.14381	8.64543	9.12586
1032	CDKN2D	0.0416694	0.0253244	up	2.67141	2.67141	1.4176	2.60914	6.12176	4.09232	4.26019	3.10636	4.71035	5.6387	5.25	5.0215	6.14036	5.0462	6.30897
3652	IPP	0.00129137	0.000440943	up	2.66771	2.66771	1.4156	6.25299	5.62872	6.12394	5.6387	5.33964	7.03228	7.66732	7.25363	7.08652	7.82041	6.99762	7.6844
5253	PHF2	9.04779e-06	8.82194e-07	up	2.66522	2.66522	1.41425	7.91632	8.43198	7.75229	7.86107	8.12873	8.47063	9.43583	9.53344	9.69652	9.34378	9.69643	9.34052
100101440	PMS2P7	0.00424307	0.0018111	up	2.66485	2.66485	1.41405	4.60914	5.04376	4.77039	3.52323	3.24386	5.03228	5.33413	5.61319	5.72334	6.18449	5.70596	6.14587
129880	BBS5	9.83396e-05	1.84931e-05	up	2.66283	2.66283	1.41296	6.30958	7.23564	7.53415	7.44606	7.42829	7.13662	8.46204	8.85121	8.53387	8.6325	8.42917	8.6593
2039	DMTN	0.0030379	0.00122216	up	2.66179	2.66179	1.4124	3.60914	4.45879	4.35535	4.52323	4.10636	4.71035	5.59423	6.97378	5.79728	5.06106	5.75549	5.05577
126374	WTIP	0.000200673	4.50782e-05	up	2.65963	2.65963	1.41122	5.66628	6.62872	6.1627	6.52323	5.98579	7.10267	7.82227	7.83669	7.80607	7.57252	7.88825	7.61092
57657	HCN3	1.21667e-05	1.30237e-06	up	2.65941	2.65941	1.4111	6.70685	6.88065	6.64287	6.76552	6.35792	6.55542	8.35067	8.28929	8.14481	7.67811	8.24269	7.67028
26160	IFT172	3.33792e-05	4.68158e-06	up	2.65688	2.65688	1.40973	8.39309	7.75355	8.17924	7.87882	8.43718	7.84877	9.32745	10.0681	9.39007	9.40321	9.36873	9.39144
50509	COL5A3	0.0304767	0.0177468	up	2.65675	2.65675	1.40966	5.93106	4.45879	4.35535	5.69946	4.10636	4.58084	6.71385	8.01744	6.16767	5.26732	5.87667	5.54689
79634	SCRN3	7.17513e-06	6.49853e-07	up	2.65574	2.65574	1.40911	6.84476	6.82803	7.08667	6.39769	6.49868	7.10267	8.23114	7.91772	8.20079	8.28048	8.19561	8.38745
55957	LIN37	0.00255909	0.000994846	up	2.65554	2.65554	1.40901	5.05051	4.19576	4.1613	5.20524	5.72715	3.71035	5.92273	6.08936	6.21516	6.0901	5.95704	6.22996
10156	RASA4	0.0021096	0.000790121	up	2.65463	2.65463	1.40851	7.6966	7.26615	7.1627	6.89246	6.0239	8.08539	8.4281	8.95943	8.37169	8.76763	8.32358	8.72782
55450	CAMK2N1	0.00352846	0.00146019	up	2.65261	2.65261	1.40741	6.6966	5.87383	7.53857	7.06755	6.93925	6.71035	8.89829	7.33091	8.65257	7.94642	8.63969	7.80275
646851	FAM227A	0.000684269	0.000204948	up	2.65254	2.65254	1.40738	7.65353	6.50892	7.60328	7.03085	6.59659	7.35421	8.52205	9.22885	8.10212	8.567	8.2209	8.5507
286437	LOC286437	0.00381378	0.00160333	up	2.65135	2.65135	1.40672	4.93106	4.45879	4.94031	3.93826	3.10636	4.88979	5.30836	6.25666	5.40615	5.96228	5.64215	6.12934
6744	SSFA2	0.000636427	0.0001878	up	2.65055	2.65055	1.40629	8.48832	8.15923	8.28919	7.69881	8.63845	9.47062	9.48626	9.8409	10.0132	9.94236	10.0264	9.87329
728448	PPIEL	0.0143594	0.00745384	up	2.64805	2.64805	1.40493	7.58117	4.94432	6.83778	6.2041	6.92504	6.44623	7.48756	7.89237	8.61844	7.39025	8.57876	7.40083
90161	HS6ST2	3.80951e-05	5.50359e-06	up	2.64769	2.64769	1.40473	7.3905	6.96129	7.65099	7.59647	6.96434	7.06791	8.20596	9.0446	8.71754	8.72886	8.63071	8.73224
222950	NYAP1	0.00437231	0.00187563	up	2.64751	2.64751	1.40463	4.60914	6.86424	6.01831	5.52323	5.56579	6.41079	7.17348	7.38862	6.8972	7.58806	6.833	7.53895
57205	ATP10D	0.00595339	0.00270106	up	2.64727	2.64727	1.40451	7.06857	7.38371	6.61296	7.46955	6.8068	6.95828	7.92546	9.35749	7.56221	9.09518	7.62497	9.16159
64779	MTHFSD	5.9551e-05	9.79893e-06	up	2.64536	2.64536	1.40346	7.19167	6.54583	6.57774	6.76885	6.01325	6.62564	8.11723	8.23478	7.80098	8.13103	7.68464	8.17511
56963	RGMA	0.0320469	0.0188009	up	2.64418	2.64418	1.40282	9.07674	9.16845	8.77039	8.65251	9.26959	8.8888	11.0835	9.65142	11.6726	9.13026	11.6604	9.04521
23213	SULF1	0.00510633	0.00226202	up	2.64272	2.64272	1.40202	8.09262	8.83962	8.68925	8.77675	9.21065	9.91489	9.33528	11.0372	10.7133	10.0442	10.7516	10.0543
83604	TMEM47	0.00404468	0.00171457	up	2.63881	2.63881	1.39989	9.7728	9.9663	9.49831	9.71962	9.66248	9.65872	11.3524	10.0973	12.0231	10.6185	12.0523	10.5339
23232	TBC1D12	0.00822369	0.00392323	up	2.63744	2.63744	1.39914	6.77906	6.78072	4.77039	5.52323	7.01325	6.71035	7.3989	7.90492	7.35328	7.99746	7.44089	7.87637
9820	CUL7	0.000122511	2.43255e-05	up	2.63504	2.63504	1.39782	8.54556	8.93269	9.04805	9.10643	8.76853	9.52791	9.92998	10.8481	10.151	10.6333	10.1607	10.593
79796	ALG9	1.93357e-06	1.16324e-07	up	2.63311	2.63311	1.39677	8.2755	8.245	8.86842	8.65528	8.56579	8.23391	9.75784	9.98642	9.80101	9.90113	9.86354	9.91458
6339	SCNN1D	0.000982283	0.000317035	up	2.63305	2.63305	1.39674	5.70217	5.37376	5.10682	6.0804	6.22184	6.15648	6.7849	7.45479	6.76572	7.77799	6.68457	7.55392
7187	TRAF3	5.54802e-06	4.65374e-07	up	2.63125	2.63125	1.39575	7.99694	8.04376	7.77039	8.06755	7.59821	8.46524	9.17244	9.52474	9.38596	9.42974	9.42141	9.38228
83541	FAM110A	0.000441776	0.000119503	up	2.63074	2.63074	1.39547	6.06857	5.04376	5.35535	6.45274	6.01325	6.29532	7.08121	7.20687	7.13877	7.54845	7.15022	7.47628
55603	FAM46A	0.00052777	0.000148572	up	2.6304	2.6304	1.39528	6.60914	7.08329	6.09232	6.74562	7.06993	6.61724	7.48818	7.47995	8.45204	8.3309	8.45634	8.3818
51127	TRIM17	0.0038874	0.00163845	up	2.62975	2.62975	1.39493	4.11933	2.87383	4.57774	4.26019	3.69132	4.71035	4.88053	6.0095	4.99149	5.75042	5.15754	5.81286
144699	FBXL14	0.0026387	0.00103259	up	2.62953	2.62953	1.39481	6.30958	5.84394	6.22584	6.6387	7.44098	6.93509	7.59819	8.19484	8.51736	7.57383	8.55076	7.32798
148103	ZNF599	0.00015071	3.15613e-05	up	2.62612	2.62612	1.39293	4.1941	5.21898	4.57774	4.56316	5.10636	4.45168	5.9301	6.18279	5.90171	6.16161	5.70696	6.58645
340393	TMEM249	0.02405	0.0135303	up	2.62455	2.62455	1.39207	1.60914	4.04376	4.52527	3.89949	2.10636	3.3194	4.8409	4.67822	4.75373	4.34703	4.78505	4.45091
100507218	RNF157-AS1	0.00474072	0.00206754	up	2.62393	2.62393	1.39173	4.12802	4.04376	2.84493	3.26019	2.78988	4.84498	5.30192	4.97085	5.03339	5.30186	4.63853	5.01559
23221	RHOBTB2	0.000718786	0.000217598	up	2.62228	2.62228	1.39082	7.1941	7.23138	7.57774	7.80226	7.23213	7.05793	8.91774	8.84637	9.26381	8.10108	9.30621	8.00528
729092	AGAP5	0.00428136	0.00183172	up	2.62139	2.62139	1.39033	6.51603	5.82803	5.09232	6.10819	6.06055	4.29532	6.99493	7.37754	6.84231	7.06262	6.82373	7.14127
9985	REC8	0.000243182	5.73899e-05	up	2.62058	2.62058	1.38989	8.18007	8.57532	8.71444	8.67215	8.86761	9.00766	10.0063	10.1771	9.59572	10.5701	9.48944	10.5178
93556	EGFEM1P	0.0012151	0.000409779	up	2.62008	2.62008	1.38961	4.8708	5.67597	6.21383	6.30255	5.8068	5.03228	6.65903	7.53393	6.87223	7.11134	6.76386	7.29951
84443	FRMPD3	0.00110688	0.000366876	up	2.61931	2.61931	1.38919	4.86852	5.49122	4.59239	5.39769	5.49659	5.88028	6.86635	7.11415	6.06572	6.94669	6.0681	7.00082
53340	SPA17	0.000574205	0.000165008	up	2.61841	2.61841	1.38869	6.1941	5.91823	6.67728	5.6387	6.10636	6.99657	8.17487	7.52727	7.29547	7.71587	7.28894	7.86097
84182	MINDY4	0.000349303	8.92467e-05	up	2.6183	2.6183	1.38863	4.51894	5.02665	5.1627	3.96712	4.29878	5.10337	5.96526	6.36751	6.32317	5.69465	6.21243	5.84632
1284	COL4A2	0.000282047	6.84562e-05	up	2.61825	2.61825	1.3886	11.121	11.033	10.9189	11.1243	10.9366	11.383	12.1381	13.5004	12.4428	12.1882	12.409	12.17
114991	ZNF618	1.32636e-05	1.4651e-06	up	2.6159	2.6159	1.38731	9.80026	9.88257	9.02778	9.6482	9.63383	9.61724	11.0724	11.3311	10.9441	10.8129	10.9334	10.8398
5925	RB1	5.66226e-05	9.13907e-06	up	2.61354	2.61354	1.38601	8.90904	8.26563	9.06621	8.11817	8.51575	8.48843	10.0686	9.53198	10.1466	9.89395	10.1435	9.89466
79042	TSEN34	2.65824e-05	3.49658e-06	up	2.61081	2.61081	1.3845	7.46712	8.1684	7.58294	7.53977	8.3897	7.9391	9.22921	9.06126	9.27014	9.32074	9.20624	9.30645
11159	RABL2A	8.77555e-07	3.86132e-08	up	2.6097	2.6097	1.38389	6.95155	6.9644	6.90994	6.82805	6.43283	7.04894	8.2302	8.1641	8.4273	8.15113	8.29968	8.16662
22807	IKZF2	0.000148065	3.08591e-05	up	2.60765	2.60765	1.38275	7.58642	7.10265	7.01508	6.98266	7.27628	6.71035	8.35705	8.75339	7.99619	8.86154	8.10191	8.89987
153020	RASGEF1B	0.0152697	0.00799706	up	2.60512	2.60512	1.38135	4.1941	6.19576	4.77039	4.93826	6.56579	5.71035	6.30852	6.86643	6.23193	7.34225	6.4481	7.46554
9679	FAM53B	1.016e-05	1.0279e-06	up	2.60445	2.60445	1.38098	7.71766	8.10265	8.13242	7.97169	8.42829	8.35421	9.50816	9.88865	9.50057	9.28894	9.53375	9.27271
10274	STAG1	0.000283542	6.88392e-05	up	2.60374	2.60374	1.38058	8.83053	8.62164	8.89357	9.12934	8.88453	8.61262	10.2484	9.89018	10.8325	9.73498	10.8049	9.74488
55086	CXorf57	2.92822e-06	2.00849e-07	up	2.60366	2.60366	1.38054	6.57796	6.8811	6.83234	7.05122	6.56579	7.10267	8.35653	8.19423	7.98646	8.39082	8.02421	8.34207
84071	ARMC2	1.77707e-05	2.11913e-06	up	2.6027	2.6027	1.38001	4.2086	5.04376	4.72787	4.93826	5.00838	4.71035	6.40254	6.38441	5.97197	6.14487	5.95239	6.06111
285440	CYP4V2	0.00794681	0.0037707	up	2.60188	2.60188	1.37955	5.26518	5.68119	6.38658	6.18619	5.03542	6.03228	5.79635	6.71653	7.71344	7.51533	7.77274	7.34977
645166	LOC645166	0.0263427	0.0150196	up	2.60051	2.60051	1.37879	5.45713	4.33326	3.35535	2.3533	4.42829	3.84786	5.99289	5.76495	4.57624	5.28944	4.86158	5.56286
138948	DBH-AS1	0.0172231	0.00921085	up	2.59827	2.59827	1.37755	5.1941	2.87383	5.07693	3.93826	3.10636	3.71035	4.96309	5.99281	5.19572	5.66927	4.75618	5.58807
134829	CLVS2	0.00481357	0.00211032	up	2.59703	2.59703	1.37686	4.60914	5.33326	6.62837	5.52323	5.62166	6.61724	7.75273	7.0842	6.91547	6.88269	6.96213	6.99686
285175	UNC80	0.00132937	0.000456106	up	2.59686	2.59686	1.37677	6.06326	4.68119	5.12829	5.96444	4.91371	6.03228	6.98716	7.33332	6.79489	6.66568	6.61617	6.64654
80776	B9D2	0.0263258	0.0150044	up	2.59664	2.59664	1.37665	5.07279	4.33326	4.57774	2.5735	5.19382	2.71035	5.63271	5.41203	5.48994	5.10799	5.81629	5.2624
161582	DNAAF4	0.0405208	0.0245395	up	2.59452	2.59452	1.37547	1.92229	4.19576	5.01831	5.21955	5.49868	4.03228	5.56108	5.82016	5.6596	5.72113	5.63351	5.74422
2537	IFI6	0.00155189	0.000546423	up	2.59419	2.59419	1.37528	6.10019	6.3001	5.85785	7.33058	5.76487	5.51771	7.27901	7.72636	7.22794	7.75975	7.28597	7.84397
100113407	TMEM170B	1.64401e-05	1.91581e-06	up	2.59349	2.59349	1.3749	7.77906	8.39739	7.79275	8.31838	8.53262	8.49171	9.79213	9.46579	9.51514	9.65067	9.53312	9.60446
54972	TMEM132A	2.86404e-05	3.85528e-06	up	2.59233	2.59233	1.37425	9.98147	9.50298	9.79091	9.74759	9.81001	9.85044	10.8629	11.7873	11.2886	10.9053	11.199	10.8857
128414	NKAIN4	0.00230106	0.000874324	up	2.59141	2.59141	1.37374	6.09228	5.90909	5.05467	6.17561	5.8068	6.03228	6.93129	7.00792	7.99975	6.66353	8.01266	6.69801
154743	BMT2	0.000119429	2.35769e-05	up	2.58945	2.58945	1.37265	6.81859	7.23138	6.67728	6.18619	7.10636	7.51771	8.34434	8.35475	8.14109	8.36965	8.23197	8.33159
6932	TCF7	0.000684922	0.000205193	up	2.58885	2.58885	1.37231	6.30958	6.95187	6.57774	6.26019	6.8068	7.46865	8.03681	7.69311	8.64831	7.78048	8.59546	7.85451
401509	ZNF658B	0.00623818	0.00285166	up	2.58717	2.58717	1.37138	5.93106	4.87383	5.01831	5.02573	4.62992	3.29532	6.08615	6.19658	5.94878	6.27799	5.96648	6.52646
440993	LINC00969	0.0138245	0.00713592	up	2.58682	2.58682	1.37118	2.52667	3.07465	4.25662	3.48391	4.84976	4.57585	5.00476	5.90228	5.29999	4.68491	5.42401	4.67857
54386	TERF2IP	1.29033e-05	1.40963e-06	up	2.5865	2.5865	1.371	7.78552	7.88754	8.04857	7.99355	8.30573	8.22205	9.32722	9.0602	9.27698	9.76915	9.27211	9.76331
51741	WWOX	0.00250682	0.000968803	up	2.58407	2.58407	1.36964	5.41649	6.82803	6.68455	5.6387	7.27628	6.79782	8.0641	7.81176	7.61654	7.86493	7.69474	7.80766
8991	SELENBP1	0.000323264	8.1101e-05	up	2.58266	2.58266	1.36886	8.02985	7.2367	7.89923	7.39702	7.51715	7.78951	9.15249	9.35224	8.44853	9.32677	8.4258	9.37678
10013	HDAC6	1.46043e-05	1.66642e-06	up	2.58197	2.58197	1.36847	9.58243	9.23173	9.09985	9.48004	9.07214	9.58264	10.7313	10.978	10.3664	10.9023	10.3978	10.884
5582	PRKCG	9.27305e-05	1.71998e-05	up	2.58162	2.58162	1.36827	7.40541	7.81481	7.16479	8.05428	7.66583	7.7316	8.66862	9.24304	8.75238	9.35355	8.69429	9.33447
64743	WDR13	0.000151553	3.17702e-05	up	2.58001	2.58001	1.36738	8.06625	7.62872	6.97984	7.68422	7.36916	8.30606	8.90404	9.09102	8.99595	9.16191	8.90188	9.1837
143279	HECTD2	0.000181568	3.98007e-05	up	2.57945	2.57945	1.36706	8.74473	7.7245	8.32779	8.63548	8.0239	8.62548	9.80279	10.1685	9.77686	9.40459	9.79201	9.33952
83444	INO80B	6.33968e-05	1.05586e-05	up	2.57867	2.57867	1.36663	5.6966	4.93796	4.94031	5.65449	5.10636	4.71035	6.47243	6.5418	6.46771	6.67355	6.34514	6.7452
57580	PREX1	3.20573e-05	4.45494e-06	up	2.57643	2.57643	1.36537	9.27432	8.41503	9.18796	8.85689	9.16525	9.47854	10.2392	10.599	10.4626	10.4318	10.4744	10.3631
55700	MAP7D1	6.99447e-06	6.29682e-07	up	2.56875	2.56875	1.36107	9.26019	9.30964	9.70366	9.33871	9.73111	9.64109	10.8846	10.7876	11.1177	10.654	11.1377	10.5692
7549	ZNF2	0.00175069	0.000632555	up	2.56841	2.56841	1.36087	5.60914	4.68119	5.89174	5.39963	5.8068	6.81841	7.03824	6.92778	6.95893	7.19587	7.0569	7.19441
100506730	LOC100506730	5.92397e-05	9.73502e-06	up	2.56606	2.56606	1.35956	6.04039	5.45879	5.47083	6.55297	6.0113	5.88028	7.19136	7.50038	7.2504	7.23227	7.14071	7.25677
160518	DENND5B	2.28613e-05	2.91294e-06	up	2.56588	2.56588	1.35945	8.23849	8.1063	8.71118	8.82677	8.28747	8.77992	9.70887	9.52687	10.0406	9.90649	10.0549	9.86912
25861	WHRN	0.000367294	9.52613e-05	up	2.5645	2.5645	1.35868	7.80962	6.78072	6.91334	7.28654	7.35429	7.41079	8.2918	9.04282	8.224	8.92627	8.2104	9.0121
145173	B3GLCT	3.12118e-05	4.29731e-06	up	2.5637	2.5637	1.35823	7.6362	7.51914	7.67728	7.61069	6.79286	7.66455	8.78811	8.55382	8.99145	8.75887	9.08692	8.87093
55130	ARMC4	8.29248e-05	1.49366e-05	up	2.56269	2.56269	1.35766	5.77906	6.63427	6.16686	5.93826	6.75021	6.10267	7.54255	7.65835	7.33399	7.83545	7.32062	7.82634
163175	LGI4	0.00239632	0.000919593	up	2.56024	2.56024	1.35628	7.3214	6.90055	6.82318	7.53598	5.85783	6.98488	7.87425	7.77301	8.165	8.8053	8.09317	8.85075
1646	AKR1C2	0.0151015	0.00789604	up	2.55771	2.55771	1.35485	4.1941	2.45879	5.22982	4.26019	3.69132	5.07818	5.39207	5.45887	5.4428	5.7504	5.22354	5.77385
79656	BEND5	0.000152954	3.21514e-05	up	2.55752	2.55752	1.35475	5.74631	6.36795	5.85785	5.02573	5.88639	6.00595	7.55639	7.21821	7.06152	6.97423	7.07477	7.13354
100506433	LINC00648	0.000384727	0.000100745	up	2.55675	2.55675	1.35431	5.41649	6.09206	5.47083	6.10819	4.69132	5.51771	6.66414	6.91855	6.8253	7.07792	6.76402	7.17253
22832	CEP162	0.000128218	2.5715e-05	up	2.55618	2.55618	1.35399	8.25299	7.95571	8.70112	8.20505	7.83881	8.29532	9.52329	9.9434	9.83191	9.07407	9.82431	9.17597
2593	GAMT	0.000407536	0.000108319	up	2.55591	2.55591	1.35384	6.6966	6.39739	6.72458	6.74926	5.91371	7.28841	8.4735	7.8033	7.6268	8.1772	7.6797	8.13248
53826	FXYD6	2.97262e-06	2.04532e-07	up	2.55534	2.55534	1.35352	9.37632	9.02635	9.43765	9.15868	9.01218	9.52998	10.9431	10.6319	10.5028	10.5742	10.4338	10.5765
10947	AP3M2	1.25513e-05	1.3588e-06	up	2.55484	2.55484	1.35323	8.23451	7.71119	8.58125	8.43448	8.00399	8.39335	9.78104	9.49586	9.64134	9.51508	9.6202	9.42465
9755	TBKBP1	6.53967e-06	5.77744e-07	up	2.55324	2.55324	1.35233	7.77906	7.87383	7.41963	7.84515	7.86125	7.66455	8.68899	9.41593	9.21532	8.96451	9.27624	8.99645
23097	CDK19	0.000491516	0.000135838	up	2.55299	2.55299	1.35219	8.29068	7.62872	7.52527	7.79624	7.2561	7.874	9.0372	9.07384	8.56216	9.58103	8.6023	9.62764
374819	LRRC37A3	0.000353283	9.05168e-05	up	2.55241	2.55241	1.35186	5.83153	5.09622	6.30437	5.58212	5.68752	5.21285	6.98592	7.55279	6.65674	7.09286	6.6807	6.85676
645369	TMEM200C	6.54071e-05	1.09355e-05	up	2.55054	2.55054	1.3508	7.36402	6.68119	6.70987	6.74562	6.35429	7.00803	7.97384	8.16822	8.51956	7.95851	8.43602	7.91169
6662	SOX9	0.00747071	0.00351277	up	2.54848	2.54848	1.34964	7.1327	7.54626	6.1627	6.6387	7.989	7.46524	7.93678	8.7486	7.95357	9.18236	8.02098	9.19014
104355295	SGMS1-AS1	0.00585558	0.00264873	up	2.54333	2.54333	1.34672	2.8746	3.45879	3.79668	4.52323	3.10636	4.72124	5.01152	5.58533	4.59936	5.44961	4.62334	5.29205
2791	GNG11	0.016773	0.0089258	up	2.54208	2.54208	1.34601	5.60914	5.17061	5.35535	6.0199	5.69132	6.1043	6.53434	7.54926	5.82623	8.08102	6.07438	7.96146
26152	ZNF337	2.7658e-05	3.69142e-06	up	2.54135	2.54135	1.34559	8.41436	7.57593	8.35595	7.66178	7.71242	7.8038	9.09419	9.40407	9.27519	9.29725	9.26652	9.26056
7567	ZNF19	0.0111768	0.00557812	up	2.5409	2.5409	1.34534	5.73252	3.87383	3.35535	4.99716	5.27628	5.29532	6.41858	5.89899	5.68414	6.10469	6.21971	6.27638
79596	RNF219	6.72218e-05	1.13349e-05	up	2.53541	2.53541	1.34222	8.94331	8.03489	8.2582	8.51783	8.41924	8.52187	9.93751	9.3793	10.1143	9.58708	10.1012	9.62927
100506548	LOC100506548	7.64103e-05	1.34084e-05	up	2.53447	2.53447	1.34168	9.85135	9.98285	9.73194	9.47487	9.40617	10.1756	10.9551	10.7844	10.9477	11.4998	10.9462	11.5395
1102	RCBTB2	3.58789e-06	2.62333e-07	up	2.53028	2.53028	1.3393	7.66848	7.94575	8.15273	8.0717	8.20617	7.95828	8.94459	9.30677	9.3663	9.52229	9.37242	9.52653
57484	RNF150	0.00182783	0.000666327	up	2.52978	2.52978	1.33901	7.30958	6.57427	6.62837	6.46183	5.91371	6.16979	7.90701	8.17825	7.1978	8.21144	7.22792	8.36919
2355	FOSL2	0.000926161	0.000295067	up	2.52877	2.52877	1.33843	5.27132	6.10177	5.67728	4.93826	6.38088	5.29532	7.05457	7.52147	6.68882	6.82987	6.72995	6.87075
84261	FBXW9	4.00406e-06	3.05826e-07	up	2.52672	2.52672	1.33726	6.41649	6.33326	6.31088	6.79624	6.25343	6.41079	7.93928	8.04297	7.52824	7.70603	7.50806	7.82011
57537	SORCS2	0.0298176	0.0173055	up	2.5254	2.5254	1.33651	5.1941	5.45879	4.57774	5.56039	7.10636	5.51771	5.77928	8.02358	6.41154	7.43735	6.42014	7.36227
55031	USP47	5.33306e-07	1.95258e-08	up	2.52526	2.52526	1.33643	9.78039	9.89775	9.82074	9.71226	9.54578	9.60014	10.9369	11.0669	11.2753	10.8975	11.2756	10.9235
375484	SIMC1	7.9374e-05	1.40589e-05	up	2.52376	2.52376	1.33558	7.93106	7.64695	8.05695	7.6663	7.19382	7.03228	9.04555	8.58803	9.04257	8.96426	8.98337	8.91704
22979	EFR3B	7.23558e-05	1.24953e-05	up	2.52296	2.52296	1.33512	8.83795	8.00311	8.11024	8.47641	8.2733	8.91981	9.90043	9.96404	9.89422	9.55206	9.85271	9.46806
9771	RAPGEF5	0.00147725	0.000517003	up	2.52144	2.52144	1.33425	7.5908	8.2239	7.93321	8.36453	7.96434	7.61724	8.42028	8.66031	9.80785	9.48823	9.82593	9.49691
84276	NICN1	0.00239341	0.000917964	up	2.52134	2.52134	1.33419	7.76441	7.25501	7.25996	7.26265	6.57738	5.99911	8.24857	8.64344	7.88369	8.69481	7.96429	8.68886
57520	HECW2	0.00204474	0.000761298	up	2.51979	2.51979	1.3333	6.62826	7.00395	6.1627	5.93425	6.66095	7.46524	8.14356	8.49737	7.43488	8.10178	7.42812	8.24948
4188	MDFI	0.000423216	0.000113501	up	2.5177	2.5177	1.33211	8.3905	7.65174	8.19385	8.14772	9.05188	8.41079	9.65395	9.67966	9.27574	9.97068	9.26691	9.99219
339263	C17orf51	3.81896e-05	5.51998e-06	up	2.5177	2.5177	1.3321	8.58642	7.75647	8.39974	8.5598	8.12873	8.61724	9.74641	9.83485	9.84248	9.46668	9.77459	9.37603
23621	BACE1	6.1072e-06	5.28423e-07	up	2.51756	2.51756	1.33202	8.36443	8.49154	8.79213	8.45313	7.95022	8.38955	9.51174	9.67174	9.87617	9.77089	9.90051	9.70209
155382	VPS37D	0.000459765	0.000125354	up	2.51739	2.51739	1.33193	4.93106	5.19576	4.94031	5.39769	4.69132	5.71035	6.60509	6.59761	5.95388	6.87509	5.94751	6.87889
3902	LAG3	0.0438391	0.0268152	up	2.51495	2.51495	1.33053	2.60914	5.96129	3.35535	4.26019	4.9392	3.71035	4.96818	5.99436	5.81826	5.04237	5.94318	5.05236
58190	CTDSP1	1.77957e-05	2.12338e-06	up	2.51382	2.51382	1.32988	8.1941	7.21368	7.60328	7.63112	8.0371	7.87053	9.04059	9.11406	9.05843	9.11739	9.03679	9.16185
7593	MZF1	0.000156379	3.30947e-05	up	2.51378	2.51378	1.32986	7.14569	7.09089	6.33388	7.17912	7.23844	6.76513	7.93255	8.65282	8.58008	7.9915	8.52586	8.04947
100131691	MZF1-AS1	0.000334551	8.45462e-05	up	2.51312	2.51312	1.32948	4.13256	4.21378	5.11079	4.77141	4.52957	5.34146	5.84678	6.3422	6.20661	5.81598	6.07262	5.79227
223117	SEMA3D	0.000158576	3.36925e-05	up	2.51127	2.51127	1.32842	6.6966	7.14119	7.08903	6.33058	6.42829	6.88028	8.36311	8.60926	8.04488	7.78444	8.02603	7.70876
8971	H1FX	3.37622e-05	4.75218e-06	up	2.50782	2.50782	1.32644	10.2458	9.93742	9.64383	9.81842	10.1616	10.1745	11.3419	10.898	11.2073	11.7006	11.1549	11.6375
538	ATP7A	5.99958e-05	9.89785e-06	up	2.50699	2.50699	1.32596	6.77906	6.68119	7.01678	6.52323	6.62865	7.35421	7.78226	8.66326	8.12176	8.12146	8.08371	8.16643
10781	ZNF266	0.00293772	0.00117374	up	2.5062	2.5062	1.3255	9.41043	7.54917	8.78865	8.49893	7.75986	7.70671	9.60761	9.85434	9.45721	9.61353	9.5027	9.63136
728411	GUSBP1	0.000517886	0.000145087	up	2.50619	2.50619	1.3255	6.30958	5.1402	6.14195	5.26019	5.88772	6.22643	7.10672	7.25751	7.47019	6.8993	7.36901	6.81633
65986	ZBTB10	6.11059e-06	5.29153e-07	up	2.50568	2.50568	1.3252	8.83795	8.9891	8.52527	8.53052	8.96434	9.18609	9.97017	10.2233	10.3016	10.044	10.3521	10.0933
158866	ZDHHC15	8.62436e-05	1.57132e-05	up	2.5029	2.5029	1.3236	6.56333	6.12176	7.07398	6.98266	6.10636	6.29532	7.90619	7.92176	7.716	7.93006	7.69281	7.91818
55230	USP40	2.33825e-06	1.5086e-07	up	2.50251	2.50251	1.32338	8.16466	8.06585	7.77684	7.87485	7.83428	7.66134	9.3278	9.09531	8.99824	9.46085	9.05831	9.37758
54554	WDR5B	0.00558585	0.00250637	up	2.50186	2.50186	1.323	5.77906	6.17817	7.0164	6.74562	4.91371	6.92086	7.49491	7.31473	7.47673	7.81815	7.56245	7.82483
51409	HEMK1	0.000105343	2.00661e-05	up	2.50132	2.50132	1.32269	7.37799	7.19576	7.62838	8.01658	7.48683	7.39191	8.63182	9.18649	8.43562	9.16737	8.50563	9.10664
58494	JAM2	0.0145016	0.00753884	up	2.50118	2.50118	1.32261	7.77906	6.87383	7.87891	7.18619	7.56579	8.44787	9.76941	8.2318	9.68062	8.20834	9.66478	8.11237
54768	HYDIN	0.00719169	0.00335845	up	2.50098	2.50098	1.32249	6.73842	7.00311	6.47083	6.69315	6.49868	5.29532	8.24666	8.83423	7.17764	7.57425	7.29195	7.50974
4207	MEF2B	0.00259263	0.00101179	up	2.50055	2.50055	1.32224	4.38705	5.57936	4.23572	6.06238	5.59074	5.03228	6.47859	6.50525	6.54865	6.29582	6.53057	6.46214
121274	ZNF641	0.000818698	0.000254805	up	2.49943	2.49943	1.3216	7.25299	6.45879	7.44281	7.52323	6.89907	6.03665	8.03011	8.31543	8.17163	8.36522	8.19717	8.46357
221092	HNRNPUL2	1.99845e-09	9.70953e-12	up	2.49923	2.49923	1.32148	10.6093	10.56	10.5201	10.4044	10.5513	10.5325	11.8433	11.7399	11.9487	11.8277	11.93	11.8168
100526825	INMT-MINDY4	0.00045209	0.000122971	up	2.49872	2.49872	1.32119	4.59817	4.85458	5.1627	3.99015	4.29878	5.26339	5.93474	6.34594	6.19795	5.6692	6.12984	5.81722
55872	PBK	0.000156606	3.31652e-05	up	2.49838	2.49838	1.32099	7.54536	7.12903	7.80306	7.50234	7.38971	8.32528	9.14315	8.52088	8.89117	9.12239	8.83074	9.11242
54841	BIVM	0.00530034	0.00236084	up	2.49787	2.49787	1.3207	6.93106	6.46589	7.21149	6.78084	7.03303	8.1533	8.99845	8.6946	7.65662	8.97145	7.73494	8.44373
25792	CIZ1	2.82459e-07	8.59729e-09	up	2.49766	2.49766	1.32058	9.5916	9.50395	9.48459	9.31858	9.85082	9.40173	10.8271	10.7137	10.9349	10.8409	10.9175	10.8405
163051	ZNF709	0.000220126	5.05647e-05	up	2.49436	2.49436	1.31867	5.60914	5.96129	6.22982	6.39769	5.42829	6.16979	7.11611	7.26006	6.94416	7.70463	7.01816	7.66491
79073	TMEM109	3.39642e-05	4.7879e-06	up	2.4934	2.4934	1.31812	8.6966	8.24465	8.76474	8.43012	8.12873	8.66455	9.78746	9.91754	10.0728	9.48064	10.1087	9.47091
283663	LINC00926	0.00479293	0.00209853	up	2.49331	2.49331	1.31806	4.60914	4.13687	3.57982	2.93826	3.69132	4.71035	4.96929	5.5797	5.74006	4.78587	5.68316	4.81605
11158	RABL2B	1.85155e-05	2.22514e-06	up	2.49275	2.49275	1.31774	7.35695	7.21674	7.50364	7.1489	7.37314	6.848	8.68944	8.68869	8.81913	8.23564	8.72087	8.20002
10566	AKAP3	0.00385354	0.00162281	up	2.49273	2.49273	1.31773	3.60914	4.68119	4.35535	2.93826	4.42829	4.71035	5.81664	5.7664	4.94575	5.49512	5.15104	5.45398
65055	REEP1	0.00564085	0.00253689	up	2.49104	2.49104	1.31675	3.60914	4.19576	5.57774	5.39769	4.10636	4.71035	6.05301	5.45411	6.35115	5.81852	6.07739	5.74335
80256	FAM214B	6.79324e-05	1.15081e-05	up	2.49088	2.49088	1.31665	6.34938	7.45879	7.01831	7.23694	7.09472	7.23392	8.23949	8.5082	8.16441	8.59177	8.26261	8.5255
8927	BSN	0.00169485	0.000608164	up	2.4896	2.4896	1.31592	7.41649	6.92562	6.29395	6.18619	7.21985	6.51771	8.24604	8.49826	8.40802	7.48416	8.30616	7.51265
2941	GSTA4	0.000518482	0.000145291	up	2.48837	2.48837	1.3152	8.79393	7.90501	8.13144	8.06873	8.15075	8.45059	9.72371	9.51948	9.0643	10.0615	8.98238	10.0403
130162	CLHC1	0.000583916	0.000168508	up	2.48823	2.48823	1.31512	6.82292	6.07446	6.92914	6.18619	5.56579	6.40461	7.49644	8.11045	7.43014	7.72573	7.36042	7.75063
284613	CYB561D1	6.64198e-05	1.11665e-05	up	2.48752	2.48752	1.31471	6.06857	7.04376	7.29585	6.69315	6.76702	6.61724	7.99766	8.11247	8.07176	8.11091	8.00566	8.07538
28981	IFT81	1.13862e-05	1.19622e-06	up	2.48703	2.48703	1.31442	8.35142	8.85088	8.81478	9.0702	8.59821	8.24951	10.0352	10.0629	9.89008	10.0064	9.80897	10.018
55619	DOCK10	0.00105283	0.000345052	up	2.48616	2.48616	1.31392	4.1941	5.19576	4.35535	4.84515	4.69132	5.51771	5.90484	6.85095	5.88889	6.20631	5.83883	5.99307
55693	KDM4D	0.000804648	0.000249282	up	2.48493	2.48493	1.3132	5.41649	4.19576	4.94031	5.52323	5.75893	5.509	6.66257	6.50511	6.51626	6.74871	6.18006	6.61022
103344718	HOTS	0.0284475	0.0163904	up	2.4832	2.4832	1.3122	4.78713	4.63572	6.44067	3.93826	5.06102	6.64741	5.78825	6.88633	6.51503	6.84795	6.49653	6.84933
7007	TECTA	0.0308308	0.0179817	up	2.48217	2.48217	1.3116	5.1941	3.76804	4.36985	5.76319	4.10636	2.65701	5.59408	6.45509	5.47872	5.46115	5.42119	5.31791
140890	SREK1	2.32052e-06	1.48722e-07	up	2.48002	2.48002	1.31035	10.5238	9.98275	10.2464	10.0363	10.2163	10.3208	11.2629	11.6174	11.6972	11.4264	11.721	11.4635
137392	FAM92A	4.5056e-05	6.7893e-06	up	2.47937	2.47937	1.30997	8.00851	8.60683	8.28829	8.52785	7.80998	8.61724	9.45104	9.70291	9.47005	9.85076	9.39547	9.84831
112942	CFAP36	0.000158574	3.36614e-05	up	2.47807	2.47807	1.30922	7.41649	7.29976	7.86916	7.83051	8.14189	8.14034	9.10078	9.04275	8.75807	9.3934	8.75475	9.50371
24138	IFIT5	0.0001099	2.11912e-05	up	2.47804	2.47804	1.3092	7.05459	6.88788	6.72458	6.72676	6.35429	6.03228	8.09554	7.44516	8.01888	8.12278	7.97504	7.97817
23293	SMG6	4.32903e-07	1.49085e-08	up	2.47678	2.47678	1.30846	9.28876	9.2887	9.22324	9.32418	9.20439	9.06684	10.5491	10.5997	10.711	10.3356	10.7522	10.2993
5813	PURA	0.000322551	8.08161e-05	up	2.47558	2.47558	1.30777	7.1327	6.26615	6.72458	6.79624	5.69132	6.41079	7.57979	7.67519	7.92317	7.8627	7.98777	7.83976
202181	LOC202181	0.00728336	0.00340855	up	2.4745	2.4745	1.30714	7.2591	5.76607	7.04636	5.7257	5.10448	6.73426	7.55556	7.7411	7.48879	7.63427	7.4569	7.60219
168850	ZNF800	8.58783e-05	1.56282e-05	up	2.47237	2.47237	1.30589	6.6966	6.3001	6.14543	6.51042	7.01325	7.14304	7.72942	7.75161	8.14877	7.89747	8.13748	7.97944
84230	LRRC8C	0.00266244	0.00104322	up	2.47089	2.47089	1.30503	7.25299	7.04376	6.62837	7.14772	7.46391	6.03228	8.44751	8.61663	8.59794	7.5986	8.57347	7.56506
23604	DAPK2	0.0025125	0.000972256	up	2.47003	2.47003	1.30453	5.18977	4.19576	4.25788	5.39769	4.42829	4.71035	5.37974	6.33007	5.48624	6.57733	5.78837	6.44517
10489	LRRC41	1.46645e-07	3.43667e-09	up	2.46861	2.46861	1.3037	9.02956	9.28524	9.36872	9.30433	9.53194	9.24205	10.4966	10.7056	10.6424	10.5633	10.6296	10.5464
121227	LRIG3	0.00036335	9.40047e-05	up	2.46616	2.46616	1.30227	8.5769	7.69993	8.29395	7.6271	8.35246	8.69364	9.23666	9.72636	9.81116	9.2427	9.77849	9.26221
57689	LRRC4C	0.00114302	0.000381144	up	2.46331	2.46331	1.3006	2.60914	3.87383	3.77039	4.26019	3.08433	3.71035	4.91825	5.1526	4.64067	4.94872	4.60075	4.85081
7477	WNT7B	0.0477177	0.0294857	up	2.46226	2.46226	1.29999	5.1941	4.68119	5.57774	3.93826	4.69132	5.71035	4.9851	4.80691	7.21393	6.71675	7.35497	6.51522
8574	AKR7A2	2.08726e-05	2.58745e-06	up	2.45906	2.45906	1.29811	8.0826	8.00311	7.82273	7.39769	8.15075	8.10267	9.36626	9.40494	8.97324	9.32693	8.93492	9.34191
57563	KLHL8	7.23827e-06	6.59905e-07	up	2.4589	2.4589	1.29802	8.00145	7.49003	8.00599	7.58212	7.59821	7.79782	9.27892	8.69672	9.09184	8.95642	9.22521	9.0146
643680	MS4A4E	0.0166978	0.00887741	up	2.45776	2.45776	1.29735	4.1941	5.57427	4.85785	4.52323	3.69132	2.71035	5.21449	5.79614	5.7425	5.54996	5.59394	5.43817
117583	PARD3B	0.000214671	4.91215e-05	up	2.45767	2.45767	1.29729	6.50669	7.65519	6.41424	6.97253	7.06055	6.51771	8.31406	8.14136	8.01535	8.16024	8.0145	8.26518
222553	SLC35F1	7.27865e-05	1.25905e-05	up	2.4552	2.4552	1.29584	7.77906	7.93992	8.16114	7.869	7.8068	8.51771	9.28654	9.40259	9.64502	8.92404	9.6189	8.97159
9388	LIPG	2.08625e-05	2.58471e-06	up	2.45443	2.45443	1.29539	8.13807	8.14062	8.33263	7.96063	7.97086	8.26494	9.88102	9.75808	9.36783	9.13421	9.31624	9.12268
8193	DPF1	0.000456461	0.000124389	up	2.45141	2.45141	1.29361	5.41649	5.78072	5.85785	6.25572	5.56579	5.29289	7.33667	6.68257	7.4059	6.56179	7.36955	6.57465
23208	SYT11	0.0107219	0.00531726	up	2.45039	2.45039	1.29301	9.74091	9.13597	9.48463	9.32199	9.13978	9.21398	10.7517	10.5345	11.6402	9.62533	11.6003	9.64329
9266	CYTH2	2.50065e-05	3.25177e-06	up	2.4502	2.4502	1.2929	9.37309	9.65888	9.55168	9.63665	9.86531	9.39657	10.5023	10.8616	11.2404	10.7007	11.2536	10.6809
23406	COTL1	4.47715e-05	6.73634e-06	up	2.45012	2.45012	1.29285	10.6986	10.7482	10.6016	10.6628	10.5798	10.4552	11.8429	11.2538	12.285	11.9213	12.2763	11.924
51333	ZNF771	0.000310088	7.68129e-05	up	2.44821	2.44821	1.29173	4.93106	5.33326	5.45164	4.93826	4.42829	5.29532	6.63929	6.53283	6.68295	5.84059	6.42563	6.00692
221264	AK9	0.000118975	2.34788e-05	up	2.44748	2.44748	1.2913	5.96846	5.96129	5.74001	5.0571	5.69132	6.35421	7.03627	7.18726	7.00783	7.27732	6.94114	7.07036
91409	CCDC74B	0.00394136	0.00166429	up	2.44741	2.44741	1.29126	6.3417	5.42065	6.35031	6.49285	5.01325	6.00333	7.0172	7.43555	6.65897	7.77115	6.75535	7.73144
91608	RASL10B	2.99685e-05	4.0833e-06	up	2.44646	2.44646	1.2907	8.56333	8.08328	7.91567	7.79323	8.49868	8.49171	9.36693	9.75259	9.62012	9.41693	9.55633	9.37719
1181	CLCN2	0.000315261	7.84668e-05	up	2.44595	2.44595	1.2904	7.89024	7.88483	7.40307	7.56005	7.3933	6.79782	8.62524	8.83994	9.15761	8.49333	9.13788	8.4177
1026	CDKN1A	0.0017852	0.000648469	up	2.44439	2.44439	1.28947	6.79115	7.80457	7.22982	6.69315	7.46391	7.83964	8.34531	7.75974	8.84742	8.92115	8.80932	8.87613
1263	PLK3	0.000682184	0.00020405	up	2.44365	2.44365	1.28904	6.44483	6.54952	6.656	5.75217	6.44312	5.51771	7.64138	7.01988	7.89784	7.3864	7.83207	7.31998
57608	JCAD	0.00377585	0.00158469	up	2.44226	2.44226	1.28822	6.41649	6.65519	5.85785	7.22366	7.64552	7.41079	8.03096	8.53857	7.75336	8.44673	7.78334	8.38585
9278	ZBTB22	0.000518736	0.000145399	up	2.44192	2.44192	1.28802	7.51603	6.63203	6.41424	6.62128	7.62992	6.61724	7.97939	8.27018	8.06425	8.42913	8.0765	8.33939
246721	POLR2J2	0.00017949	3.92425e-05	up	2.441	2.441	1.28747	5.35156	6.20375	6.21216	5.54492	5.25261	5.95828	6.79121	7.02258	7.30693	6.99242	7.26245	6.87251
116349	EXOC3-AS1	0.0323901	0.01903	up	2.44068	2.44068	1.28728	4.60914	1.87383	4.57774	4.26019	3.10636	3.71035	5.36135	5.23525	4.38882	5.398	4.35563	5.12226
147670	SMIM17	0.0174465	0.00934778	up	2.4406	2.4406	1.28724	4.32851	3.45879	5.09232	2.93826	4.91371	5.42973	5.66839	5.83484	5.33998	5.80757	5.34893	5.88502
9781	RNF144A	2.74814e-05	3.66196e-06	up	2.43409	2.43409	1.28338	9.20905	8.78568	8.73594	8.66618	9.02522	9.54324	10.5379	10.2972	10.1811	10.1744	10.2107	10.2642
9420	CYP7B1	0.00105591	0.000346714	up	2.43332	2.43332	1.28292	5.1941	4.68119	5.09232	4.52323	4.10636	5.29532	6.66411	6.48772	6.04877	5.68834	6.04407	5.65702
266747	RGL4	0.000192392	4.2735e-05	up	2.43328	2.43328	1.2829	7.20264	6.32787	6.97722	7.11715	6.58133	7.27885	7.92645	8.54939	8.35409	7.94351	8.46546	7.94357
23113	CUL9	3.63344e-05	5.20769e-06	up	2.4286	2.4286	1.28012	7.86286	7.77999	7.73495	7.8136	7.70208	7.80858	8.97733	9.63025	8.67746	9.23599	8.6587	9.20311
26220	DGCR5	0.00130177	0.000444866	up	2.4284	2.4284	1.28001	4.1941	5.19576	4.94031	5.10819	5.10636	5.29532	7.02061	6.67442	6.09448	5.71376	6.09409	5.92271
138649	ANKRD19P	0.000155803	3.28856e-05	up	2.4284	2.4284	1.28	7.12125	7.36568	6.7239	6.39769	7.23564	6.66757	8.21382	7.87718	8.06351	8.51931	8.0128	8.50515
55531.chr11.1	ELMOD1	0.0494096	0.0306956	up	2.42772	2.42772	1.2796	3.60914	4.95356	3.35535	5.10819	3.69132	6.16979	6.04241	6.94055	5.50823	5.15972	5.41694	5.49712
727956	SDHAP2	0.00114509	0.000382078	up	2.42521	2.42521	1.27811	6.88002	6.71061	7.85842	7.99885	6.7917	7.42126	8.10383	8.51284	8.79825	8.56999	8.82089	8.52374
55721	IQCC	0.00177545	0.000643786	up	2.42496	2.42496	1.27796	5.93106	5.20182	7.06436	6.08945	5.98132	5.34544	7.23986	7.12745	7.31546	7.27723	7.17623	7.14498
5333	PLCD1	0.000164443	3.52042e-05	up	2.42234	2.42234	1.2764	7.8797	7.94556	8.4132	8.09864	7.77878	8.3577	9.77637	9.3254	8.86429	9.65005	8.92999	9.58591
23580	CDC42EP4	0.000375736	9.79608e-05	up	2.42202	2.42202	1.27621	7.67523	7.98236	6.81478	7.29582	7.86125	7.95828	9.08405	8.41351	9.04553	8.90084	9.01273	8.78831
341359	SYT10	0.0082745	0.0039522	up	2.42085	2.42085	1.27551	4.1941	4.9169	5.47083	3.52323	5.10636	5.29532	6.80789	5.68022	6.07669	5.79883	6.17013	5.62606
124935	SLC43A2	0.00235092	0.000898307	up	2.41923	2.41923	1.27455	7.48757	7.56033	8.14543	7.83308	7.23522	7.29532	9.40708	9.41831	8.11663	9.10832	8.10985	9.04406
130367	SGPP2	0.00308013	0.00124275	up	2.41879	2.41879	1.27429	5.60914	5.19576	4.91911	5.6387	4.91371	4.71035	5.19138	6.71683	6.55874	6.71009	6.70799	6.74747
283643	C14orf80	0.00572279	0.00257926	up	2.41803	2.41803	1.27383	7.37546	6.37246	7.22982	7.13282	6.49868	5.70484	8.15583	8.00104	8.40158	7.45626	8.57564	7.36673
114787	GPRIN1	0.00539913	0.00240986	up	2.41565	2.41565	1.27241	8.1941	7.3001	7.52527	7.52323	7.19382	6.61724	9.16014	8.74048	9.18388	7.86523	9.0984	7.94009
339105	PRSS53	0.0045036	0.00194096	up	2.40998	2.40998	1.26902	4.55705	4.27193	5.42524	5.14811	4.58828	4.32892	5.85806	6.83075	5.29404	6.46633	5.32643	6.15805
148137	PROSER3	2.60516e-05	3.41001e-06	up	2.40902	2.40902	1.26845	6.76627	5.97416	6.62394	6.5972	6.26913	6.7797	7.92606	7.65711	7.95003	7.56849	7.85959	7.65978
95681	CEP41	0.000207573	4.70435e-05	up	2.40831	2.40831	1.26802	8.1941	7.40448	7.69921	7.22366	8.0371	7.35421	8.929	8.39633	8.94234	9.13364	9.05601	9.06358
79883	PODNL1	0.021285	0.0117603	up	2.40689	2.40689	1.26717	4.1941	2.63679	4.05422	2.93826	2.79893	5.03228	4.94258	5.4884	4.38795	4.93239	4.49263	5.01367
23564	DDAH2	0.000151791	3.18419e-05	up	2.40611	2.40611	1.2667	9.22089	8.85683	9.07417	8.59084	9.40285	9.4719	10.0804	10.33	10.1709	10.7696	10.1329	10.7339
25853	DCAF12	4.95879e-05	7.64225e-06	up	2.40606	2.40606	1.26667	8.44939	8.7747	9.29054	8.96063	8.9869	9.37569	10.2138	9.87231	10.324	10.3623	10.3587	10.3068
64374	SIL1	0.00064579	0.000191255	up	2.40548	2.40548	1.26632	6.6966	6.04249	6.77766	5.74562	6.27628	6.51771	7.61753	7.89842	7.13252	8.00893	7.11254	7.88436
51136	RNFT1	2.26027e-06	1.43084e-07	up	2.40328	2.40328	1.265	5.68195	5.96087	5.85613	6.09736	6.01325	5.86563	7.34266	7.53081	7.0725	7.03679	7.03658	7.04588
2077	ERF	8.55341e-06	8.25029e-07	up	2.40273	2.40273	1.26468	8.66288	8.9407	8.61435	8.43648	8.86674	8.7024	9.88607	9.8067	10.3009	9.78497	10.2625	9.77043
2273	FHL1	0.000106203	2.02678e-05	up	2.40039	2.40039	1.26327	9.42382	10.1682	9.7266	9.5357	9.42829	9.63113	11.5272	10.5225	10.8923	10.846	10.8717	10.8337
7474	WNT5A	0.0380446	0.022874	up	2.39982	2.39982	1.26293	7.17947	7.23316	6.85956	6.74562	6.56579	8.98648	7.39035	9.07223	8.03846	9.27321	8.10281	9.27058
54806	AHI1	0.000324821	8.15999e-05	up	2.39935	2.39935	1.26265	8.31714	8.75221	8.14804	8.52323	7.75109	8.20221	9.48749	9.59344	9.14887	9.97336	9.11439	9.95223
81669	CCNL2	6.5228e-07	2.54928e-08	up	2.398	2.398	1.26183	11.0784	10.9651	11.1054	11.1192	10.8942	10.8645	12.0557	12.6088	12.2194	12.2415	12.2349	12.2375
53407	STX18	1.67117e-06	9.2454e-08	up	2.39774	2.39774	1.26167	7.83795	8.14778	8.03717	8.27772	7.86125	8.26494	9.25662	9.1514	9.52949	9.29767	9.49735	9.26431
55752	44085	3.67455e-05	5.28237e-06	up	2.3976	2.3976	1.26159	11.351	11.5294	11.5783	11.6044	11.4992	11.718	12.7381	12.3251	12.6584	13.21	12.6878	13.2303
388677	NOTCH2NL	0.000545292	0.000154674	up	2.39408	2.39408	1.25947	7.06857	7.51769	7.29395	7.33058	7.30025	7.66455	7.95079	8.59349	8.4109	9.13672	8.35077	9.28974
3757	KCNH2	0.00104171	0.00034029	up	2.39274	2.39274	1.25866	6.60914	7.96129	6.55624	7.43012	7.19382	7.38386	8.5109	8.93928	8.38062	8.1816	8.48196	8.19207
388569	ZNF324B	0.00318802	0.00129539	up	2.39082	2.39082	1.25751	5.60914	4.57427	4.67728	5.39769	4.69132	3.71035	6.15467	6.30106	6.24558	5.68063	6.06013	5.76302
9810	RNF40	4.72923e-05	7.21075e-06	up	2.39044	2.39044	1.25728	9.65545	9.84564	9.76754	9.64262	9.87413	9.74404	10.909	11.0961	11.4207	10.6226	11.4314	10.5933
9303	SNORD25	0.0127315	0.00649218	up	2.39017	2.39017	1.25711	4.17945	5.08419	4.78238	4.48626	3.37005	3.5296	4.4908	6.05427	5.3212	5.97182	5.13558	6.00094
7691	ZNF132	0.00373214	0.00156261	up	2.38964	2.38964	1.25679	6.71703	4.68119	6.1032	5.57218	5.69132	5.88028	6.76885	6.81818	6.80823	7.3808	6.93339	7.47651
81602	CDADC1	0.0471413	0.0290709	up	2.38645	2.38645	1.25486	5.41649	4.71412	6.52527	5.95626	3.10636	5.98619	6.42317	6.31783	6.64442	6.57018	6.76374	6.51454
7627	ZNF75A	4.71955e-05	7.19262e-06	up	2.38636	2.38636	1.25481	7.47013	7.85017	7.95927	7.58968	7.86609	7.1491	8.93426	8.87637	9.17629	8.6414	9.13248	8.65251
85460	ZNF518B	0.00182783	0.000666223	up	2.3858	2.3858	1.25447	8.50395	8.13929	8.65303	8.53818	8.10636	9.41135	10.2498	10.0549	10.0342	9.2275	10.0713	9.24135
140885	SIRPA	0.00011835	2.33385e-05	up	2.38533	2.38533	1.25419	7.53554	6.62872	7.80381	7.43012	7.41014	7.46524	8.29761	8.83785	8.70228	8.59568	8.71916	8.64611
9968	MED12	1.24021e-06	5.99902e-08	up	2.37887	2.37887	1.25028	9.1969	9.56139	9.42754	9.55907	9.57717	9.39593	10.5152	11.0265	10.7477	10.6439	10.6974	10.589
9563	H6PD	0.00519562	0.00230789	up	2.37823	2.37823	1.24989	8.78052	7.98236	8.34024	8.6387	8.53262	8.77644	9.76198	10.6673	8.86483	10.1805	8.95538	10.1202
2800	GOLGA1	0.000313221	7.77905e-05	up	2.37731	2.37731	1.24933	7.49178	7.54683	7.77575	7.42297	7.42829	8.66264	8.85474	8.92655	8.97048	9.14145	8.80553	9.12549
817	CAMK2D	0.00159132	0.000563565	up	2.37531	2.37531	1.24811	8.06226	7.87383	7.99921	7.6853	8.39036	8.98648	9.29266	9.33657	8.93236	9.96459	9.03509	9.92484
84902	CEP89	3.32662e-05	4.66097e-06	up	2.37526	2.37526	1.24808	7.25299	6.71166	6.41424	7.10819	7.23564	7.29532	8.32242	8.2143	8.2445	8.23533	8.29589	8.19411
84444	DOT1L	1.24615e-05	1.34356e-06	up	2.37337	2.37337	1.24693	10.1602	10.3322	10.081	10.255	10.2576	10.0827	11.1151	11.5422	11.795	11.242	11.7655	11.1905
412	STS	0.0180538	0.00972088	up	2.37325	2.37325	1.24687	6.06857	5.0821	7.06194	6.85266	6.35429	6.02204	7.52603	7.54052	8.17566	6.67699	8.29515	6.70845
155066	ATP6V0E2	3.61808e-05	5.17533e-06	up	2.37199	2.37199	1.2461	7.25299	7.17077	7.26224	7.71962	7.49868	7.593	9.18501	8.6728	8.63195	8.44715	8.70146	8.33551
58490	RPRD1B	3.15742e-05	4.3704e-06	up	2.37167	2.37167	1.2459	8.29521	8.68055	8.78094	8.74562	8.66454	8.34612	9.8008	9.46261	10.1489	9.66309	10.2087	9.70429
8629	JRK	0.000234198	5.47176e-05	up	2.37057	2.37057	1.24523	9.28156	8.48854	9.44834	9.15743	8.70627	9.61724	10.1223	10.681	10.2973	10.4072	10.2404	10.4226
284723	SLC25A34	0.00474072	0.00206724	up	2.37055	2.37055	1.24522	3.60914	2.74377	4.39606	4.3987	3.69132	3.71035	5.33927	5.52013	5.13725	4.42107	5.14232	4.46063
25799	ZNF324	0.00341258	0.00140419	up	2.37054	2.37054	1.24522	6.32772	6.33326	5.35535	6.14259	6.35429	4.71035	6.96097	7.29553	7.33623	6.9895	7.32278	6.78986
9149	DYRK1B	0.000489557	0.000135051	up	2.36924	2.36924	1.24442	7.1327	7.10128	6.94031	6.62759	7.4329	6.03228	8.4415	8.2102	8.11261	7.8416	8.12981	7.99786
84832	ANKRD36BP1	0.00144297	0.000502606	up	2.36923	2.36923	1.24442	5.77906	5.87383	6.29395	5.8282	4.91371	6.51771	7.3249	7.20234	7.32074	6.71692	7.35614	6.75194
9500	MAGED1	1.56773e-06	8.35616e-08	up	2.36791	2.36791	1.24361	10.8895	10.6566	10.9716	10.7537	11.1495	11.065	12.3055	12.3177	12.1667	11.9848	12.1866	11.9862
55512	SMPD3	0.00306848	0.00123673	up	2.36714	2.36714	1.24315	4.93106	6.39739	5.41424	5.52323	5.19382	4.29532	6.31565	6.68623	6.63931	6.46552	6.55337	6.55386
79948	PLPPR3	1.17743e-05	1.24852e-06	up	2.36524	2.36524	1.24199	8.75836	8.85955	9.07368	9.37765	8.86273	9.15221	10.1369	10.6701	10.1483	10.2618	10.0961	10.223
9737	GPRASP1	0.00185623	0.000678777	up	2.3632	2.3632	1.24074	7.1327	7.12176	6.94031	6.24905	6.78477	6.29532	8.15287	8.60824	7.37711	8.23182	7.33933	8.259
7771	ZNF112	8.85875e-05	1.62225e-05	up	2.36311	2.36311	1.24069	6.46057	6.12176	7.03433	7.06755	6.69132	6.88028	7.93828	8.16603	8.07352	7.68738	8.07564	7.75908
57209	ZNF248	0.000476046	0.000130474	up	2.36041	2.36041	1.23904	8.16373	7.33326	8.68067	8.71962	7.86125	8.29532	9.41962	9.50408	9.3902	9.40026	9.40091	9.373
342945	ZSCAN22	0.00609643	0.00277685	up	2.36041	2.36041	1.23904	4.1941	5.04376	6.22982	5.74562	6.27628	5.51771	6.65719	6.89783	6.77538	6.6326	6.82343	6.65509
554251	FBXO48	0.0165144	0.00876575	up	2.35939	2.35939	1.23841	5.60914	4.45879	4.94031	3.93826	3.10636	5.29532	5.46223	5.7869	5.61346	6.17391	5.73285	6.00932
11039	SMA4	0.00762021	0.00359722	up	2.35883	2.35883	1.23807	7.85072	5.8962	7.79275	7.92695	7.01325	7.55166	8.10902	8.78749	8.52956	8.77286	8.43836	8.82267
23384	SPECC1L	9.04779e-06	8.82412e-07	up	2.35876	2.35876	1.23803	9.75639	9.95718	9.46911	9.50751	9.80506	9.57454	11.0429	10.9761	11.1164	10.6436	11.1138	10.605
322	APBB1	4.31913e-06	3.37537e-07	up	2.35875	2.35875	1.23802	8.53868	8.66727	8.38517	8.44606	8.49868	8.85783	9.9352	10.1051	9.5959	9.8497	9.53871	9.79723
54942	FAM206A	1.89119e-06	1.11261e-07	up	2.3577	2.3577	1.23738	7.1327	7.48854	7.29774	7.14772	7.59821	7.56833	8.71862	8.3659	8.6614	8.59242	8.65352	8.66569
100128288	LOC100128288	0.0288963	0.0166882	up	2.35688	2.35688	1.23688	6.58619	4.39422	4.77039	5.54361	4.42829	6.43772	6.48995	7.0411	6.02888	6.98284	6.09468	6.94422
11099	PTPN21	0.000162267	3.46075e-05	up	2.35646	2.35646	1.23662	8.37732	8.28385	8.20725	7.62785	7.81991	8.21815	9.0591	9.03568	9.76256	9.17182	9.74845	9.17644
11094	CACFD1	0.000103235	1.95761e-05	up	2.3546	2.3546	1.23548	8.10345	7.14037	8.10934	8.01899	7.98826	7.56833	8.78776	9.1845	9.20907	9.05659	9.13603	8.96771
51157	ZNF580	5.85872e-05	9.60435e-06	up	2.35248	2.35248	1.23418	7.65353	6.87383	6.85785	6.93826	6.75021	6.71035	8.41722	8.04594	8.14631	8.34899	7.98095	8.24973
57727	NCOA5	0.00804698	0.00382686	up	2.35207	2.35207	1.23393	9.16233	8.61516	9.31814	9.00109	9.32411	7.79106	10.0755	10.0165	10.7654	9.52427	10.8075	9.42629
9759	HDAC4	0.00173384	0.000625353	up	2.34958	2.34958	1.23241	7.2089	8.29775	8.07417	7.82091	8.82237	8.13662	9.03885	9.2672	9.72337	9.00454	9.73202	8.98917
23031	MAST3	1.06257e-05	1.09855e-06	up	2.34861	2.34861	1.2318	7.1941	6.62331	7.09232	7.10819	6.56579	6.95828	7.91997	8.26392	8.29981	8.10373	8.28142	8.06397
5144	PDE4D	0.00619699	0.00282973	up	2.34848	2.34848	1.23173	4.93106	5.87383	5.35535	5.84515	6.75021	6.41079	6.27297	7.13034	7.08506	7.45728	7.16714	7.44396
7216	TRO	2.32896e-05	2.98847e-06	up	2.34761	2.34761	1.23119	10.2387	9.71504	9.9123	9.96326	9.71036	10.0385	10.924	11.6563	10.9945	11.2339	10.9568	11.1999
8425	LTBP4	0.00265336	0.00103928	up	2.34564	2.34564	1.22998	9.48175	8.8005	9.13608	9.98912	9.78587	9.96777	9.99747	11.5156	10.8857	10.694	10.7867	10.6615
57493	HEG1	2.15876e-05	2.70693e-06	up	2.34561	2.34561	1.22996	8.44203	8.5814	8.45689	8.33058	8.21488	8.39685	9.19669	10.1473	9.67361	9.55253	9.73213	9.50016
57594	HOMEZ	0.000371066	9.64781e-05	up	2.34236	2.34236	1.22796	7.58642	7.31677	6.83648	8.10819	6.91371	7.41079	8.91047	8.40665	8.54563	8.61129	8.41017	8.65593
79720	VPS37B	0.000133642	2.7122e-05	up	2.34115	2.34115	1.22721	6.93106	8.04376	7.3703	7.58212	7.34157	7.16979	8.94034	8.52094	8.72408	8.43666	8.75768	8.42219
374875	HSD11B1L	0.00047849	0.000131417	up	2.34071	2.34071	1.22694	6.40719	6.39228	6.87181	6.33438	5.35039	6.25329	7.38702	7.44622	7.38746	7.73528	7.38417	7.63086
255043	TMEM86B	0.0338601	0.020017	up	2.34009	2.34009	1.22656	2.8746	5.96129	3.77039	4.57335	4.79215	5.29532	5.97174	5.96219	5.81275	5.63528	5.83304	5.41146
2048	EPHB2	0.00204347	0.000760098	up	2.33841	2.33841	1.22553	8.93107	8.66825	8.56919	8.26019	7.9681	8.56833	10.1777	9.94988	10.1185	8.99056	10.0651	9.01652
126626	GABPB2	0.00463579	0.00201085	up	2.33836	2.33836	1.2255	6.14128	5.48049	5.94031	6.10819	4.42829	4.71035	6.54875	6.60355	6.61992	6.83916	6.76514	6.78536
5566	PRKACA	2.28613e-05	2.91565e-06	up	2.33821	2.33821	1.2254	8.55615	8.44369	8.71867	8.34765	9.13978	8.78609	9.93729	9.52649	9.9679	9.94549	10.0412	9.9261
84662	GLIS2	0.000115746	2.27009e-05	up	2.33726	2.33726	1.22482	7.51603	8.01638	7.43557	7.78956	7.42156	7.51771	8.23298	8.61715	9.02635	9.14994	8.93638	9.08291
653319	KIAA0895L	3.0937e-06	2.15516e-07	up	2.33673	2.33673	1.22449	8.35057	8.77128	8.57643	8.76603	8.66965	8.57454	9.55643	10.061	9.7045	10.002	9.7372	9.99435
100652772	NNT-AS1	0.000777804	0.00023891	up	2.33263	2.33263	1.22196	5.69231	5.44805	4.5652	5.81769	5.15119	5.84359	7.04469	6.65753	6.33146	6.76579	6.3707	6.67961
26267	FBXO10	1.84952e-06	1.08069e-07	up	2.33242	2.33242	1.22182	8.51894	8.2135	8.22335	8.46688	8.17686	8.42168	9.41275	9.75794	9.73436	9.39741	9.69143	9.35826
9374	PPT2	8.3985e-05	1.51633e-05	up	2.33194	2.33194	1.22153	7.85149	8.01752	8.61081	8.24862	7.99602	8.00302	9.06482	9.39722	9.6924	9.11482	9.69917	9.08827
22852	ANKRD26	3.11705e-05	4.28939e-06	up	2.33189	2.33189	1.2215	8.38271	8.73164	8.16996	8.69315	8.14389	7.91502	9.46101	9.7623	9.45973	9.58397	9.43027	9.66811
9754	STARD8	0.0035777	0.0014844	up	2.3303	2.3303	1.22052	6.51603	6.18251	6.49547	6.13625	6.42829	5.88351	6.3933	8.33674	7.22236	7.80793	7.3559	7.84892
84187	TMEM164	1.61962e-06	8.73685e-08	up	2.32911	2.32911	1.21978	8.81859	8.53927	8.39974	8.7259	8.69132	8.68763	9.91849	10.0886	9.93197	9.66405	9.95084	9.62718
133308	SLC9B2	0.000196876	4.40002e-05	up	2.32891	2.32891	1.21966	6.26518	5.96129	6.53442	6.26019	5.8068	7.03228	7.66125	7.3056	7.53514	7.54414	7.4815	7.65049
55959	SULF2	0.0189455	0.0102809	up	2.32765	2.32765	1.21887	8.74853	8.47756	9.1169	8.2251	8.16164	9.32126	8.88251	10.7417	9.29178	10.626	9.20692	10.6153
5994	RFXAP	0.000219429	5.03577e-05	up	2.32637	2.32637	1.21808	7.93106	6.87383	7.35535	7.33058	6.8068	7.10267	8.46226	8.27998	8.65433	8.26916	8.75944	8.28362
4254	KITLG	0.0111437	0.0055575	up	2.32603	2.32603	1.21787	7.00145	8.42842	8.07417	8.07066	8.33518	8.79782	9.31312	8.67968	10.0891	8.90195	10.1145	8.91662
100289019	SLC25A25-AS1	0.0023917	0.000916968	up	2.32542	2.32542	1.21749	6.07452	6.25689	6.48135	6.13387	6.88692	6.3239	7.20494	7.61172	8.31296	7.04316	8.2781	7.01151
91316	GUSBP11	0.00139628	0.000483649	up	2.32522	2.32522	1.21737	6.99457	7.83572	8.39802	7.74056	8.35294	7.67939	8.73056	9.40778	9.35286	8.76013	9.283	8.77109
23568	ARL2BP	0.000288573	7.04731e-05	up	2.32434	2.32434	1.21682	7.1941	7.54597	7.60328	7.30877	7.46391	8.32506	8.83057	8.78133	8.50956	9.0701	8.45909	9.09138
260425	MAGI3	3.03561e-05	4.1513e-06	up	2.3233	2.3233	1.21618	8.07919	7.67414	7.51226	7.59931	8.42247	7.95867	9.03222	9.08119	9.08677	9.1698	9.05562	9.11751
1822	ATN1	8.7667e-06	8.49986e-07	up	2.31824	2.31824	1.21303	10.156	10.5556	10.0439	10.1509	10.3007	10.3855	11.18	11.3864	11.7623	11.3909	11.7389	11.4123
4665	NAB2	6.03391e-05	9.95879e-06	up	2.31634	2.31634	1.21185	8.48187	8.33026	8.14339	7.50428	7.82019	8.2481	9.27649	9.32621	9.45129	9.14498	9.41779	9.18242
642852	LOC642852	0.00308703	0.00124597	up	2.31588	2.31588	1.21156	7.80741	8.24113	8.54378	8.57542	7.39176	8.68262	9.1763	10.0697	8.93704	9.71336	8.9448	9.67029
10472	ZBTB18	3.9919e-06	3.04612e-07	up	2.31548	2.31548	1.21131	8.49548	8.44889	8.66134	8.40957	8.70627	8.71035	9.71393	9.92117	9.99829	9.55292	10.0128	9.50069
92017	SNX29	2.32932e-05	2.99444e-06	up	2.31482	2.31482	1.2109	6.51116	7.12176	7.12794	6.89246	7.46391	7.23392	8.35076	8.37513	8.27519	8.19975	8.22438	8.19132
90353	CTU1	0.00535781	0.00239027	up	2.31406	2.31406	1.21043	3.60914	5.45879	4.57774	4.69499	4.91371	4.29532	5.46804	5.75227	6.43698	5.38901	6.24872	5.51722
400657	LINC00909	9.78737e-05	1.83985e-05	up	2.31277	2.31277	1.20962	6.30958	6.87383	6.88474	6.31733	6.8068	7.23392	7.80914	7.64338	8.03328	8.12326	7.94329	8.13158
8106	PABPN1	1.48053e-09	5.69094e-12	up	2.31269	2.31269	1.20957	10.6556	10.6285	10.6455	10.628	10.5131	10.5287	11.709	11.7579	11.8873	11.8191	11.843	11.8405
642826	BMS1P6	0.000229234	5.32391e-05	up	2.31193	2.31193	1.2091	7.4588	6.88878	7.64486	7.43811	7.20364	6.98839	8.36596	8.973	8.65464	8.06022	8.69351	8.12983
642517	AGAP9	0.00309944	0.00125231	up	2.31104	2.31104	1.20854	7.05921	6.88653	7.44281	6.74132	6.77802	5.94557	7.98993	8.57332	8.28436	7.50261	8.36451	7.38999
57216	VANGL2	2.52611e-07	7.29341e-09	up	2.30923	2.30923	1.20741	11.5455	11.4481	11.3865	11.5851	11.1632	11.6217	12.5933	12.7827	12.6545	12.6326	12.6616	12.6699
55760	DHX32	0.000138095	2.82683e-05	up	2.30912	2.30912	1.20734	8.70365	7.98031	8.50038	8.75248	8.00797	8.18142	9.15808	9.34937	9.65182	9.82201	9.63937	9.74963
84265	POLR3GL	0.0207414	0.011414	up	2.30888	2.30888	1.20719	6.3944	4.87383	6.85785	6.57452	6.69132	6.95675	7.79733	7.44232	6.97846	8.31338	6.85283	8.20748
196743	PAOX	5.33497e-05	8.45071e-06	up	2.30666	2.30666	1.2058	4.76366	4.84625	5.02017	4.99066	4.989	5.03228	6.18305	6.78458	5.90272	6.11099	5.73576	6.15973
79412	KREMEN2	0.0385996	0.0232558	up	2.30458	2.30458	1.2045	5.04048	7.03535	5.26386	5.91153	4.94472	6.20512	5.82799	7.50563	6.51909	7.75053	6.39958	7.62525
2743	GLRB	0.000231705	5.40471e-05	up	2.30398	2.30398	1.20413	4.60914	4.19576	4.57774	4.74562	5.27628	4.71035	6.16087	5.47276	5.73721	6.21989	5.68901	6.05993
4756	NEO1	0.000563954	0.000161297	up	2.30333	2.30333	1.20372	10.8987	10.4151	10.3666	10.7567	10.2702	10.4984	11.6019	12.6553	11.4227	11.6742	11.4015	11.6724
3770	KCNJ14	0.00489238	0.00215221	up	2.30296	2.30296	1.20349	4.14471	3.33194	3.18013	4.26019	2.84332	4.71035	4.694	5.05007	4.91465	4.96085	4.95031	5.12172
5140	PDE3B	0.000419456	0.000112144	up	2.3024	2.3024	1.20314	9.06658	8.47133	8.86842	8.75791	8.65325	8.75475	9.85041	10.4281	10.3224	9.40533	10.3276	9.45719
6894	TARBP1	9.92859e-05	1.87278e-05	up	2.30141	2.30141	1.20252	9.8559	9.32571	9.61571	9.51557	9.34674	9.42502	10.5555	11.1097	10.2921	10.9692	10.3675	11.0056
9866	TRIM66	0.00363534	0.00151507	up	2.30134	2.30134	1.20247	7.92119	7.69401	8.01726	7.01842	6.26326	7.36986	8.49347	9.0606	8.33956	8.59487	8.44571	8.56464
23162	MAPK8IP3	1.80883e-06	1.03908e-07	up	2.30089	2.30089	1.20219	9.23419	9.27052	9.2279	9.4796	9.50356	9.35638	10.3179	10.8605	10.646	10.4385	10.6239	10.3985
374655	ZNF710	0.000799316	0.000247345	up	2.30069	2.30069	1.20206	8.25153	8.47652	7.55175	8.16708	8.60483	8.50175	9.53367	9.42563	9.90908	9.07374	9.87596	8.94777
57468	SLC12A5	0.0162888	0.0086262	up	2.29935	2.29935	1.20122	4.1941	2.87383	4.31096	4.26019	4.91371	2.71035	5.04018	5.48001	5.15982	5.09195	4.54808	5.15046
91526	ANKRD44	0.00146231	0.0005107	up	2.29291	2.29291	1.19718	4.93106	4.68119	3.77039	3.93826	5.10636	4.71035	5.69505	6.00517	5.57635	5.2773	5.8747	5.89212
283431	GAS2L3	0.000828976	0.000258714	up	2.29054	2.29054	1.19569	7.60914	8.39739	7.80192	8.45404	8.50427	8.67018	9.13265	9.09301	9.89277	9.27745	9.84302	9.37218
58525	WIZ	3.34141e-07	1.04807e-08	up	2.29033	2.29033	1.19556	9.02699	9.08056	8.95334	9.04948	8.9954	9.08782	10.2696	10.3949	10.3692	10.0235	10.3228	9.98703
84295	PHF6	1.65072e-06	9.01078e-08	up	2.29025	2.29025	1.1955	10.6234	10.5719	10.8391	10.6764	10.6857	10.8969	12.0981	11.5607	11.8636	12.0267	11.8999	12.0173
100129195	ZSCAN16-AS1	0.00949636	0.0046274	up	2.28852	2.28852	1.19441	4.10557	4.04376	5.47083	4.93826	5.27628	6.03228	6.15938	5.96084	6.11145	6.37174	5.83323	6.5968
9747	TCAF1	2.28617e-06	1.45395e-07	up	2.28724	2.28724	1.19361	10.7453	10.5041	10.7569	10.7656	10.6312	10.432	11.9174	12.0561	11.6056	11.9206	11.5787	11.9183
283248	RCOR2	2.26604e-07	6.26578e-09	up	2.28717	2.28717	1.19356	10.0553	10.0047	9.86755	9.85934	9.98091	9.7769	10.9206	11.216	11.2733	11.0257	11.2268	11.0436
9043	SPAG9	0.00607584	0.00276443	up	2.28697	2.28697	1.19344	10.3634	10.6276	11.2845	10.461	10.4961	10.6492	11.6861	11.3979	12.7058	11.2445	12.7159	11.2922
57336	ZNF287	2.12454e-06	1.31607e-07	up	2.28556	2.28556	1.19255	6.6966	6.33326	6.41424	6.79624	6.71758	6.71035	7.77628	7.89349	7.61488	7.97122	7.65701	7.91069
8938	BAIAP3	0.00521837	0.00231948	up	2.28441	2.28441	1.19182	7.2507	7.05937	7.48461	7.73751	7.63155	7.35153	8.4156	9.35457	7.74577	9.13096	7.86509	9.1542
23389	MED13L	8.42181e-05	1.52177e-05	up	2.28437	2.28437	1.1918	9.965	10.1383	9.55143	10.0673	10.0595	10.3182	10.9883	11.6962	10.9638	11.3096	10.9421	11.3504
100506639	LOC100506639	0.00625236	0.00286083	up	2.27995	2.27995	1.189	4.60914	3.45879	5.28186	4.26019	4.56579	5.51771	5.45141	5.9976	5.70429	5.95442	5.76231	5.95747
220963	SLC16A9	0.0029535	0.00118237	up	2.27944	2.27944	1.18868	10.1494	9.21093	9.16833	8.82091	8.35256	8.95828	10.8272	10.3279	9.95055	10.336	10.0034	10.3475
84973	SNHG7	0.00078432	0.000241752	up	2.27926	2.27926	1.18856	8.87914	9.02358	9.15045	8.50051	8.39176	8.0502	9.88121	10.0118	9.50264	10.1752	9.37117	10.185
199223	TTC21A	0.0128017	0.00653439	up	2.27882	2.27882	1.18829	4.1941	5.91513	5.77039	5.84198	5.94461	5.03228	6.56237	6.99646	6.01395	7.09436	6.01488	7.14619
100507459	NRSN2-AS1	0.00872885	0.00420664	up	2.27818	2.27818	1.18788	4.5685	5.96129	5.57774	6.10819	5.42829	5.88028	7.07067	6.92294	5.9945	7.42657	6.08575	7.15117
25827	FBXL2	0.00702531	0.00327071	up	2.278	2.278	1.18777	6.66102	6.33794	6.76354	5.67195	6.86125	6.41079	7.49864	8.11112	6.89681	8.23869	6.85077	8.23705
840	CASP7	0.000291982	7.16186e-05	up	2.27672	2.27672	1.18696	6.30958	6.26615	5.87105	5.52323	6.42829	6.8021	7.55675	7.24353	7.30466	7.53923	7.24196	7.43602
91748	ELMSAN1	6.97996e-05	1.18943e-05	up	2.27603	2.27603	1.18652	7.87592	8.48854	7.74071	7.56299	8.13549	7.77644	8.87748	9.26703	9.28775	8.98012	9.29886	8.98799
57555	NLGN2	3.42687e-06	2.4754e-07	up	2.27552	2.27552	1.1862	10.4546	10.3209	10.3516	10.5937	10.2685	10.5124	11.5581	12.0334	11.4426	11.5649	11.4362	11.5836
114904	C1QTNF6	0.0015959	0.000565453	up	2.27444	2.27444	1.18551	7.0354	6.12176	6.47083	6.69315	6.27628	6.71035	7.63919	8.06136	7.01306	8.19511	7.2842	8.22792
199221	DZIP1L	3.4901e-05	4.95486e-06	up	2.27283	2.27283	1.18449	6.64334	6.59983	6.48754	6.77115	6.32046	7.06755	8.02374	8.04158	7.58938	7.94281	7.49242	7.90686
55636	CHD7	0.000680179	0.00020314	up	2.27048	2.27048	1.183	12.039	11.09	11.4964	11.4982	11.4666	11.1797	12.6438	12.7576	13.0641	12.1454	13.0847	12.1725
134553	C5orf24	3.53006e-06	2.56507e-07	up	2.26952	2.26952	1.18239	9.56333	8.92681	9.18824	9.0363	9.34476	9.38278	10.2428	10.4278	10.4412	10.4785	10.4493	10.497
4926	NUMA1	3.99086e-07	1.30881e-08	up	2.26949	2.26949	1.18237	11.0298	10.8915	10.8886	10.7024	10.8674	10.944	11.9801	12.3346	12.1194	11.9183	12.1071	11.9583
116966	WDR17	0.00141242	0.000490149	up	2.26704	2.26704	1.18081	7.93244	8.75314	7.65599	7.42947	7.86916	7.46774	9.16682	9.39356	8.54888	9.1981	8.66947	9.21599
22903	BTBD3	4.94368e-07	1.79083e-08	up	2.26678	2.26678	1.18065	10.3405	10.1138	10.2683	10.1719	10.0969	10.415	11.3372	11.3309	11.5789	11.2921	11.6197	11.3315
80298	MTERF2	0.000920306	0.000292741	up	2.26678	2.26678	1.18064	6.60914	6.66654	7.14227	6.32598	6.27628	7.56833	7.87675	8.07448	7.66213	8.15267	7.68864	8.21771
84948	TIGD5	0.00150134	0.000526585	up	2.26639	2.26639	1.1804	6.1941	5.04376	6.1627	5.6387	6.19382	5.88028	6.76425	7.09942	7.56872	6.7008	7.41012	6.65242
8642	DCHS1	0.00234932	0.000897359	up	2.2648	2.2648	1.17939	9.49178	9.10296	9.02968	9.34765	9.12873	9.01413	9.99976	11.4079	10.5822	9.83029	10.5484	9.82267
100506127	LOC100506127	0.000635746	0.000187508	up	2.26455	2.26455	1.17922	7.85706	7.06545	8.12794	8.05938	7.57566	8.37821	8.99841	9.42517	8.75308	9.09179	8.82278	9.0478
349075	ZNF713	0.00156418	0.000552091	up	2.26417	2.26417	1.17898	6.6966	5.96129	6.97984	6.10819	5.42829	6.65843	7.25164	7.73662	7.55799	7.54841	7.47858	7.33327
2675	GFRA2	0.000138208	2.8311e-05	up	2.26375	2.26375	1.17871	5.1941	4.68119	5.35048	4.52323	4.42829	4.51771	5.92481	6.13633	6.10665	5.8971	5.96873	5.73364
401320	LOC401320	0.00462833	0.00200663	up	2.26181	2.26181	1.17748	6.6966	5.51243	6.50777	5.28244	5.27628	6.18952	7.31928	7.25354	6.72409	7.4133	6.59143	7.22826
22982	DIP2C	2.7046e-06	1.82662e-07	up	2.2618	2.2618	1.17747	8.29804	8.18671	8.31495	8.25115	8.57635	8.75475	9.39276	9.60855	9.67715	9.55096	9.66549	9.55185
9037	SEMA5A	4.49961e-05	6.77707e-06	up	2.26171	2.26171	1.17741	9.11693	8.95065	8.70112	9.11069	8.69632	9.44506	10.4681	10.0174	10.2869	9.9514	10.3434	10.018
22808	MRAS	1.27688e-05	1.38946e-06	up	2.2613	2.2613	1.17715	7.19347	7.69337	7.26224	6.89246	7.34852	7.18625	8.25675	8.37711	8.3208	8.59527	8.46483	8.62446
5763	PTMS	1.35219e-06	6.80151e-08	up	2.26091	2.26091	1.1769	10.8443	11.2263	11.0786	11.2915	11.2834	11.3675	12.3008	12.179	12.4862	12.3858	12.4364	12.3648
338707	B4GALNT4	2.17602e-05	2.7379e-06	up	2.26074	2.26074	1.17679	9.32564	9.57164	9.49689	9.39237	9.13539	9.18346	10.235	10.9113	10.6992	10.3614	10.6787	10.2806
2176	FANCC	9.74306e-08	1.98398e-09	up	2.25798	2.25798	1.17503	8.08601	7.73206	7.90994	7.90346	7.91371	8.01418	9.25989	9.17745	9.00789	9.0816	9.03238	9.05034
7297	TYK2	1.12262e-05	1.17347e-06	up	2.25641	2.25641	1.17403	8.11581	7.93284	8.39645	8.43657	7.81211	8.09977	9.15203	9.56681	9.17567	9.34706	9.20737	9.38879
22881	ANKRD6	7.65318e-05	1.34352e-05	up	2.25617	2.25617	1.17388	7.73842	7.96206	7.93012	8.57733	8.05867	7.91389	9.63883	9.12572	8.94459	9.2546	8.98276	9.27727
285704	RGMB	0.00914122	0.00443084	up	2.25553	2.25553	1.17347	8.47796	9.44608	8.5648	8.6387	9.8674	9.11974	10.6486	9.97675	10.7368	9.54931	10.7403	9.50374
80148	PQLC1	0.000114401	2.23882e-05	up	2.25541	2.25541	1.17339	7.00145	7.60175	7.26224	7.46183	7.53262	6.61724	8.41281	8.70782	8.28003	8.40125	8.35746	8.35811
4854	NOTCH3	0.00111605	0.000370875	up	2.25427	2.25427	1.17266	11.0205	11.2159	11.0753	10.9703	10.7547	11.0797	11.9248	13.2211	12.2439	11.8038	12.2246	11.7341
116412	ZNF837	0.00754546	0.00355601	up	2.25352	2.25352	1.17218	4.93106	4.68119	4.35535	5.39769	5.8068	3.71035	5.74576	6.15107	6.18344	5.82632	6.2566	5.75233
23152	CIC	0.000315261	7.84775e-05	up	2.25052	2.25052	1.17026	9.15055	9.42835	9.30374	9.5688	9.51892	9.68763	10.3363	10.8849	11.053	10.1723	11.0454	10.1876
84837	ARHGAP5-AS1	0.0375401	0.0225139	up	2.2489	2.2489	1.16922	4.60914	4.85872	2.77039	4.52323	3.10636	5.51771	5.37653	5.16515	5.37531	5.83528	5.18997	5.45859
4905	NSF	8.38215e-05	1.51161e-05	up	2.2478	2.2478	1.16851	9.1941	9.0623	9.22982	8.84515	9.20965	9.14198	10.3148	10.0655	10.6996	9.95228	10.7215	9.94049
595	CCND1	2.26174e-05	2.87162e-06	up	2.24681	2.24681	1.16788	10.6966	10.7403	10.7365	10.1719	10.719	10.9149	11.9269	11.7133	12.0624	11.6425	12.0273	11.6141
402483	LINC01000	2.25345e-05	2.85568e-06	up	2.24614	2.24614	1.16745	9.53165	9.27393	9.32732	9.10796	9.57396	9.13569	10.4731	10.9023	10.5821	10.2113	10.5539	10.2325
55128	TRIM68	0.00018192	3.99023e-05	up	2.24436	2.24436	1.16631	6.1941	7.04376	6.85785	6.79624	6.75966	6.16979	7.73194	7.78982	7.57773	8.03937	7.57329	8.10707
221656	KDM1B	2.74667e-05	3.65805e-06	up	2.24397	2.24397	1.16605	7.36402	7.26332	7.66912	7.29582	7.04353	7.44404	8.66247	8.36112	8.19924	8.77428	8.29948	8.77955
23007	PLCH1	2.29467e-06	1.46592e-07	up	2.24315	2.24315	1.16552	9.08487	9.06107	8.92249	8.94008	8.86125	8.72653	9.89393	9.90447	10.3171	10.0725	10.3444	10.0571
10150	MBNL2	0.0314823	0.0184134	up	2.24274	2.24274	1.16526	5.93106	5.65637	5.78869	5.8635	6.69132	6.79782	7.33971	7.57492	6.24429	8.20202	6.12967	8.22972
3588	IL10RB	0.0221202	0.0122945	up	2.24274	2.24274	1.16526	6.06857	3.87383	6.31158	5.84515	5.8068	6.41079	6.62573	6.78233	6.71846	7.18015	6.84613	7.15549
9802	DAZAP2	0.000392307	0.000103402	up	2.24037	2.24037	1.16373	8.67509	8.99022	8.8937	8.34714	9.39861	8.70804	9.97181	9.365	10.2243	10.0729	10.2291	10.1322
55915	LANCL2	0.00144863	0.000504979	up	2.24021	2.24021	1.16364	8.06857	7.54626	7.64162	7.869	7.74784	7.3805	8.92596	8.64057	9.47447	8.29359	9.52482	8.37622
6139	RPL17	0.000321749	8.05063e-05	up	2.23947	2.23947	1.16316	12.5869	12.9622	12.6374	12.7206	12.9403	12.6663	13.8188	13.3544	13.7109	14.4351	13.7241	14.4494
9940	DLEC1	0.00283116	0.00112449	up	2.23938	2.23938	1.1631	3.60914	4.84642	5.02977	4.26019	4.84769	4.29532	6.0809	6.01246	5.51877	5.1345	5.796	5.32451
1820	ARID3A	0.000215008	4.92202e-05	up	2.23841	2.23841	1.16247	8.36964	8.62158	8.19914	8.2847	7.8206	9.06006	9.42485	9.49394	9.74269	9.53025	9.70056	9.43827
9274	BCL7C	0.00119494	0.000401101	up	2.23792	2.23792	1.16216	6.62401	5.76313	6.29108	6.87795	7.13119	6.90596	8.04623	8.01133	7.37428	7.8727	7.51494	7.74677
84033	OBSCN	0.000569131	0.000163062	up	2.2379	2.2379	1.16214	10.1918	9.63589	9.68166	10.0984	9.92022	9.70759	10.8255	11.8821	10.6687	11.0851	10.6982	11.0489
101927045	LOC101927045	0.00233822	0.000890897	up	2.23578	2.23578	1.16078	4.9158	4.45879	4.58605	4.93826	4.91371	3.63905	5.23249	5.91302	5.67009	6.06433	5.35259	6.18379
5217	PFN2	6.98535e-06	6.28362e-07	up	2.23262	2.23262	1.15874	11.4261	11.2951	11.4853	11.3727	11.5006	11.5059	12.4686	12.4297	12.3937	12.9268	12.402	12.9173
220930	ZEB1-AS1	0.0248566	0.014064	up	2.23211	2.23211	1.15841	6.06857	5.04376	5.67728	6.11503	4.42829	5.91507	6.94259	6.04288	6.06523	7.55606	6.11019	7.48147
124583	CANT1	0.000247932	5.87767e-05	up	2.23112	2.23112	1.15777	8.73842	8.14062	8.89967	9.02111	8.49868	8.74378	9.75694	9.86161	10.1749	9.47942	10.214	9.502
1141	CHRNB2	0.0246918	0.0139566	up	2.23103	2.23103	1.15771	6.69317	6.04376	6.57774	6.98266	5.27628	6.71035	8.05601	7.76527	8.16235	6.52151	8.09438	6.6307
375790	AGRN	0.000508802	0.000141778	up	2.23034	2.23034	1.15726	11.2399	11.1716	11.1113	11.5261	11.3497	11.3482	12.2025	13.406	12.3506	12.2168	12.319	12.1953
8091	HMGA2	1.38932e-05	1.55549e-06	up	2.2278	2.2278	1.15562	11.9576	11.5438	11.8591	11.682	11.8779	11.5445	13.2004	12.4817	12.9898	12.8641	12.9953	12.8673
25758	KIAA1549L	0.00958563	0.00467981	up	2.22709	2.22709	1.15516	7.25299	6.61025	5.94031	7.26019	6.12176	6.61724	8.40475	8.52413	7.79203	7.26382	7.68421	7.06477
79598	CEP97	5.62759e-06	4.74863e-07	up	2.226	2.226	1.15445	8.25299	8.04376	8.64436	8.29581	8.30101	8.72158	9.4778	9.45609	9.57471	9.60471	9.50662	9.56629
340554	ZC3H12B	4.31453e-06	3.36013e-07	up	2.22564	2.22564	1.15422	6.76972	6.428	6.52527	6.39769	6.49659	7.03503	7.65694	7.82361	7.74157	7.76123	7.78149	7.81281
1759	DNM1	2.99905e-05	4.0891e-06	up	2.22286	2.22286	1.15242	9.0693	8.92222	9.11458	9.19132	9.05379	8.74149	9.60914	10.1498	10.2639	10.3613	10.2251	10.3979
50649	ARHGEF4	0.00301466	0.00120987	up	2.22137	2.22137	1.15145	7.84922	7.19503	7.57174	7.29546	7.03015	7.648	8.34821	8.60066	9.22134	8.0379	9.3146	7.97557
6173	RPL36A	0.000173694	3.7603e-05	up	2.2212	2.2212	1.15134	11.2497	11.6168	11.5468	11.411	11.5787	11.4823	12.6228	12.0833	12.4649	13.0855	12.4311	13.1057
81576	CCDC130	0.000911922	0.000289357	up	2.21921	2.21921	1.15005	6.58062	7.29738	7.85528	6.99213	7.23564	8.00272	8.43406	8.56189	8.34997	8.55241	8.41268	8.55305
2664	GDI1	2.69969e-07	8.15925e-09	up	2.21883	2.21883	1.1498	10.0131	10.256	10.2604	10.3017	10.2236	10.4608	11.3525	11.2366	11.4944	11.4052	11.4881	11.4376
6907	TBL1X	2.65785e-07	7.93175e-09	up	2.21875	2.21875	1.14975	9.32338	9.36447	9.39244	9.49285	9.50724	9.19824	10.4759	10.773	10.5455	10.4161	10.5342	10.4325
85301	COL27A1	0.000110333	2.13259e-05	up	2.21815	2.21815	1.14936	8.86198	9.66427	9.13959	9.33985	9.32595	9.61808	10.1725	10.9108	10.5406	10.3567	10.5467	10.3186
83700	JAM3	3.60977e-06	2.64878e-07	up	2.21766	2.21766	1.14904	10.0085	9.9429	10.2333	10.0196	9.89195	10.2102	11.1189	11.1629	11.4396	10.9931	11.4602	11.026
7709	ZBTB17	5.78877e-05	9.43838e-06	up	2.21744	2.21744	1.14889	7.20559	8.08412	7.55651	7.59414	7.72107	7.18818	8.63389	8.88232	8.78453	8.54948	8.7868	8.60595
9923	ZBTB40	0.00111411	0.000369989	up	2.21688	2.21688	1.14853	9.59244	9.7347	9.25648	9.45065	8.73197	9.08539	10.1236	10.4944	10.9879	10.1009	10.9362	10.0998
64061	TSPYL2	0.000243666	5.75697e-05	up	2.21563	2.21563	1.14771	7.98361	8.61954	8.21511	8.59167	8.37485	8.0529	9.18998	9.43478	9.15538	9.88339	9.16918	9.89126
4082	MARCKS	1.45265e-05	1.64922e-06	up	2.21506	2.21506	1.14735	11.9072	11.5058	11.5346	11.5566	11.9012	11.8358	12.7965	12.4562	13.0815	12.868	13.0627	12.8605
401331	RASA4CP	0.0114343	0.00572124	up	2.21258	2.21258	1.14573	5.22414	3.60934	4.17101	4.91562	3.69132	5.44568	5.56911	6.02555	5.3859	5.68854	5.46845	5.79396
84501	SPIRE2	7.52557e-05	1.31473e-05	up	2.21124	2.21124	1.14486	6.68455	6.28012	6.81257	7.10819	7.15075	7.09048	7.98505	8.29286	7.98976	7.95487	7.96248	7.81077
2241	FER	1.17375e-05	1.24286e-06	up	2.21093	2.21093	1.14465	8.33706	8.50974	8.27818	8.6387	8.15075	8.49171	9.56413	9.82604	9.24657	9.67942	9.30142	9.65647
5283	PIGH	7.23047e-06	6.58677e-07	up	2.21075	2.21075	1.14454	6.65353	6.99602	6.57774	6.58212	6.46391	6.41079	7.50098	7.58389	7.91819	7.806	7.89431	7.84797
83856	FSD1L	0.000158576	3.36956e-05	up	2.20966	2.20966	1.14383	8.47564	7.60175	7.97787	7.65337	7.75021	7.48773	8.83788	9.30058	8.78205	9.03273	8.78339	9.07289
57600	FNIP2	2.32932e-05	2.99569e-06	up	2.20857	2.20857	1.14311	8.1327	8.14062	8.26485	8.10819	8.08341	7.88028	9.20711	8.9872	9.61613	9.03981	9.5976	9.02086
60509	AGBL5	3.38207e-06	2.42129e-07	up	2.20779	2.20779	1.1426	9.23284	9.39896	9.09884	9.09493	9.38719	9.40489	10.5745	10.3495	10.194	10.5798	10.1897	10.5858
388152	GOLGA2P7	4.48773e-05	6.75596e-06	up	2.20723	2.20723	1.14224	8.53754	8.81455	8.63634	8.95731	8.79325	8.68315	9.66778	9.86498	9.58491	10.2603	9.63314	10.2644
54437	SEMA5B	0.000724737	0.000219865	up	2.20689	2.20689	1.14201	9.36527	8.86214	8.74538	8.64718	8.86818	9.5099	10.5822	10.2076	10.3608	9.7278	10.3416	9.6302
54454	ATAD2B	6.83344e-05	1.15958e-05	up	2.20646	2.20646	1.14174	9.29558	8.73257	8.85323	8.99738	8.55081	8.8601	9.81876	9.97201	10.3344	9.80497	10.3797	9.8302
22862	FNDC3A	1.413e-07	3.20035e-09	up	2.20383	2.20383	1.14001	9.98418	9.83486	9.98386	9.91641	10.1849	10.2286	11.1065	11.1769	11.1833	11.1831	11.1832	11.1398
113419	TEX261	7.20125e-05	1.23948e-05	up	2.20178	2.20178	1.13867	8.74341	8.60134	8.95376	8.39868	8.67782	9.20221	10.1059	9.92104	10.1274	9.57827	10.0331	9.64356
203069	R3HCC1	8.39995e-07	3.61301e-08	up	2.20114	2.20114	1.13825	7.93106	7.60175	7.91561	7.63369	7.85597	7.86167	8.96945	8.9051	9.01615	8.73829	9.14002	8.86027
441242	LOC441242	0.0288728	0.0166726	up	2.20036	2.20036	1.13774	4.28013	3.91604	6.23136	4.14404	3.93643	5.12539	5.98686	6.15156	5.32489	5.86395	5.14396	5.98859
51308	REEP2	3.20135e-05	4.44429e-06	up	2.19903	2.19903	1.13687	8.78834	8.31677	9.04986	8.6104	8.59756	8.21892	9.73726	9.82761	9.5569	9.8516	9.6119	9.81779
2334	AFF2	0.000884619	0.000279746	up	2.19888	2.19888	1.13677	7.86319	7.85504	7.49831	7.98266	7.62548	7.35421	9.0652	9.32174	8.24751	9.089	8.22822	9.04784
57683	ZDBF2	0.00123153	0.000416727	up	2.19757	2.19757	1.13591	9.3905	9.39295	9.09154	9.32185	9.47268	8.90018	10.2427	11.4026	10.0449	10.3626	10.0062	10.3261
140461	ASB8	0.000309904	7.67297e-05	up	2.19665	2.19665	1.13531	6.5087	6.60751	6.41741	5.52323	6.01325	6.29532	7.26263	6.99391	7.57906	7.41073	7.44704	7.4839
10943	MSL3	1.94837e-05	2.36795e-06	up	2.19628	2.19628	1.13506	7.56333	7.81041	7.37854	8.17739	7.77153	7.71853	8.94717	8.89471	8.99859	8.67629	9.01333	8.70001
7515	XRCC1	1.78949e-06	1.01902e-07	up	2.19579	2.19579	1.13474	9.08225	8.97186	8.73722	9.0615	9.08082	9.17763	10.2074	9.88231	10.0916	10.3161	10.126	10.2964
1114	CHGB	0.0103203	0.00508863	up	2.19463	2.19463	1.13397	6.77906	5.45879	6.41424	6.46183	5.27628	5.03228	7.28161	7.0585	7.27457	6.68713	7.33678	6.58776
10181	RBM5	2.23046e-05	2.81278e-06	up	2.19456	2.19456	1.13393	10.4328	10.2676	10.613	10.3918	10.3311	10.8139	11.3547	11.7916	11.4155	11.8368	11.4133	11.8419
9031	BAZ1B	0.000941499	0.000301299	up	2.1944	2.1944	1.13383	10.9732	11.085	11.0511	10.7991	11.0353	11.0186	12.2538	12.1948	12.6673	11.4791	12.6512	11.5192
4853	NOTCH2	0.00191928	0.000705126	up	2.19307	2.19307	1.13295	10.9241	11.1894	10.9487	11.267	10.9008	11.1179	11.6066	13.3094	12.027	12.08	12.054	12.0686
254225	RNF169	5.16363e-05	8.05497e-06	up	2.191	2.191	1.13159	8.48846	8.20475	7.9503	8.36453	8.63774	8.53053	9.65452	9.52988	9.14231	9.66259	9.24925	9.72728
79778	MICALL2	0.0114932	0.00575398	up	2.19096	2.19096	1.13156	6.60993	4.72627	5.45667	6.78733	6.13002	6.26127	6.81753	7.54619	7.02691	7.32992	6.99735	7.04295
84068	SLC10A7	0.0079364	0.0037652	up	2.18948	2.18948	1.13059	6.60914	5.78072	5.35535	6.89246	5.27628	6.88028	7.39368	7.31408	7.04773	7.24323	7.22028	7.35877
64398	MPP5	3.74866e-06	2.79355e-07	up	2.1888	2.1888	1.13014	9.41835	9.22871	9.26005	9.33755	9.08043	9.45277	10.3743	10.1299	10.3681	10.6616	10.3709	10.6539
100507283	LOC100507283	0.0137319	0.00707788	up	2.18857	2.18857	1.12999	5.36796	3.45879	3.66851	4.26019	4.20949	2.98789	5.17603	5.23513	5.1503	4.79775	5.32255	5.051
27445	PCLO	0.00218464	0.000821973	up	2.18787	2.18787	1.12953	7.69016	8.13621	7.78883	7.84515	8.01325	6.95828	9.15158	9.29886	8.25911	9.05838	8.35024	9.09089
55755	CDK5RAP2	1.84952e-06	1.08237e-07	up	2.18647	2.18647	1.1286	10.1483	10.3214	10.3204	10.2442	9.90624	10.2603	11.4299	11.5555	11.3482	11.1626	11.3241	11.1521
90557	CCDC74A	0.00203089	0.000754401	up	2.18515	2.18515	1.12773	6.73842	6.24884	6.94205	6.73084	6.15075	7.52549	8.09235	8.15489	7.48023	8.0325	7.37927	7.96354
23022	PALLD	5.43716e-05	8.67086e-06	up	2.18491	2.18491	1.12758	9.43601	9.31082	9.78362	9.81729	9.60564	9.73272	10.7794	10.2629	11.0402	10.6783	11.0194	10.6714
4248	MGAT3	5.32159e-05	8.41431e-06	up	2.18478	2.18478	1.12749	7.73842	7.62872	7.41424	8.04679	7.53262	8.10267	8.64434	9.2737	8.8299	8.79998	8.82735	8.85311
85414	SLC45A3	0.00705867	0.00328725	up	2.18389	2.18389	1.1269	8.3316	8.05184	7.72011	7.87031	6.97535	7.78139	8.99876	8.54422	9.63534	8.42702	9.58436	8.3023
25911	DPCD	1.53888e-05	1.77241e-06	up	2.18278	2.18278	1.12617	7.09417	7.12176	7.19462	6.73322	6.50836	7.10267	7.97308	8.15275	8.01618	8.19148	7.9742	8.20413
2146	EZH2	5.04323e-05	7.80482e-06	up	2.17996	2.17996	1.1243	10.1292	9.83288	10.1832	10.2012	9.72169	9.90028	11.3274	11.0095	11.3766	10.8115	11.3886	10.8008
9743	ARHGAP32	1.84064e-06	1.06541e-07	up	2.17952	2.17952	1.12401	9.1122	9.21245	8.97911	9.18571	9.25246	9.40384	10.0372	10.2807	10.2915	10.5063	10.2996	10.4745
23500	DAAM2	0.0146707	0.00764144	up	2.17863	2.17863	1.12342	6.67718	6.53217	6.53105	6.72562	5.95602	7.26514	7.7445	8.25057	6.94594	8.36984	6.72467	8.39218
84542	KIAA1841	7.58941e-05	1.32961e-05	up	2.17751	2.17751	1.12268	8.35871	7.92065	8.03124	8.20384	7.57405	8.54962	9.03383	9.38704	9.32898	9.18103	9.23035	9.21295
58500	ZNF250	0.00708621	0.00330312	up	2.17686	2.17686	1.12225	7.74548	5.70288	7.50871	6.99322	7.45784	7.17279	8.11494	8.07169	8.18605	8.35072	8.30729	8.28371
51306	FAM13B	1.1853e-05	1.26017e-06	up	2.17652	2.17652	1.12202	9.19763	9.15194	9.13552	9.1772	8.89108	9.16539	9.90198	10.2194	10.5663	10.1181	10.5309	10.1142
8824	CES2	6.12486e-05	1.01433e-05	up	2.17565	2.17565	1.12145	8.02308	7.79683	7.78324	7.52747	7.56579	8.14889	9.01091	9.14661	8.55723	9.06695	8.657	9.13528
976	ADGRE5	0.014415	0.00748869	up	2.17427	2.17427	1.12053	5.1941	5.98366	5.01831	5.51714	4.42829	4.71035	6.04128	6.32936	5.503	6.97005	5.70541	7.02593
8536	CAMK1	0.0155478	0.00816716	up	2.174	2.174	1.12035	5.85533	5.15005	6.46845	6.16999	5.42829	6.66946	7.7461	7.6941	7.17021	6.38808	7.17561	6.28958
9738	CCP110	0.000146344	3.03961e-05	up	2.17387	2.17387	1.12027	8.71343	8.73645	9.26441	8.32118	8.7978	8.91645	10.0007	9.777	10.1907	9.60999	10.2069	9.6861
114088	TRIM9	0.00199312	0.000738094	up	2.17281	2.17281	1.11956	6.30958	6.17964	6.08281	5.6387	6.62992	6.17639	6.66842	7.59899	6.87445	7.7419	7.00827	7.84239
26469	PTPN18	0.000113715	2.21889e-05	up	2.17277	2.17277	1.11953	7.30846	7.23014	7.48887	7.39556	7.80205	7.71354	8.9907	9.01298	8.41787	8.42008	8.29157	8.52259
29994	BAZ2B	8.078e-06	7.61857e-07	up	2.17045	2.17045	1.118	9.81396	9.36058	9.75546	9.56569	9.29651	9.66496	10.6339	10.9051	10.7642	10.4774	10.8288	10.5558
284131	ENDOV	0.00222036	0.000838436	up	2.17033	2.17033	1.11792	6.34172	5.25665	6.35535	5.75938	5.8198	6.75811	6.80469	7.07577	7.39409	7.23467	7.53369	6.95558
93653	ST7-AS1	0.00435231	0.00186612	up	2.16889	2.16889	1.11695	5.1941	4.98426	3.74466	5.27829	4.60112	5.51771	5.93158	5.89197	5.84056	6.18056	5.81262	6.36458
646719	NIPBL-AS1	0.00026609	6.388e-05	up	2.16762	2.16762	1.11611	7.46712	7.10265	8.30922	7.33058	7.5011	7.66455	8.55426	8.49794	8.61617	8.77656	8.77748	8.84949
10999	SLC27A4	0.00670658	0.0031022	up	2.16756	2.16756	1.11607	8.30958	8.00153	8.06399	7.74562	8.44621	7.83964	9.34253	9.56175	9.77722	8.36073	9.75622	8.30452
29085	PHPT1	3.45982e-06	2.50718e-07	up	2.16709	2.16709	1.11576	8.76962	8.84113	8.60736	8.24986	8.46391	8.61724	9.88893	9.57289	9.72493	9.68801	9.72381	9.6451
154810	AMOTL1	7.80734e-05	1.37783e-05	up	2.16702	2.16702	1.11571	10.2771	9.67015	10.0604	9.92126	9.95811	10.3686	11.3845	11.0983	11.4009	10.8376	11.3625	10.866
23119	HIC2	1.81087e-06	1.04155e-07	up	2.16541	2.16541	1.11464	9.50005	9.49588	8.97984	9.21439	9.16164	9.36956	10.2823	10.5045	10.4218	10.3958	10.415	10.3898
100532737	ATP6V1G2-DDX39B	8.68393e-07	3.79949e-08	up	2.16355	2.16355	1.1134	11.383	11.5131	11.5065	11.4209	11.54	11.4558	12.6392	12.2942	12.7721	12.5037	12.7832	12.5073
100505538	RBM26-AS1	0.0254416	0.0144396	up	2.16316	2.16316	1.11314	4.69746	4.79522	5.12705	2.7183	4.63621	4.29532	5.43587	5.66708	5.879	4.93818	5.93584	5.09242
9668	ZNF432	0.000399215	0.000105537	up	2.1631	2.1631	1.1131	6.6966	7.61843	7.84776	7.26019	7.56579	7.66455	8.50435	8.71322	8.70264	8.32068	8.77749	8.31355
54970	TTC12	0.00246551	0.00094861	up	2.16279	2.16279	1.1129	6.97378	6.12176	7.14503	6.4542	6.01325	7.02653	7.67942	7.54254	7.44621	8.15805	7.37528	8.21042
440193	CCDC88C	5.96119e-05	9.826e-06	up	2.16252	2.16252	1.11271	9.70192	10.0201	9.52397	9.89436	9.97307	9.56833	10.4571	11.2729	10.7949	11.0564	10.7904	10.9864
55628	ZNF407	0.00251939	0.000975642	up	2.16159	2.16159	1.11209	7.73842	6.73181	7.19665	7.22366	7.31581	6.71035	8.12969	8.04749	8.84968	7.75991	8.86526	7.93723
84940	CORO6	0.0406334	0.0246222	up	2.16068	2.16068	1.11148	5.1941	4.90606	4.63088	5.9429	4.56181	4.45854	6.13367	6.36132	5.15357	6.96896	4.81174	6.93393
92822	ZNF276	2.76302e-05	3.68574e-06	up	2.16066	2.16066	1.11147	7.84655	8.09882	7.79675	8.19214	7.80399	7.8338	8.81203	9.33933	9.24678	8.78767	9.25075	8.80431
9338	TCEAL1	0.00130792	0.000447344	up	2.15968	2.15968	1.11082	5.66978	5.77576	6.35535	4.93826	5.4936	5.51771	6.83899	6.68649	6.34507	7.09689	6.43731	7.01061
55190	NUDT11	0.000321466	8.03895e-05	up	2.15938	2.15938	1.11062	9.07397	9.33121	8.97496	9.16226	9.04887	9.16414	10.409	9.76531	10.6851	9.86418	10.7332	9.96232
55742	PARVA	6.10687e-05	1.0101e-05	up	2.15899	2.15899	1.11036	7.67523	8.24887	7.62837	8.08431	7.75021	7.65937	9.33276	8.96152	8.72561	9.01577	8.68008	8.99276
9906	SLC35E2	0.0239867	0.0134912	up	2.15891	2.15891	1.1103	7.51603	8.58119	9.70668	9.09297	9.04299	8.20673	8.8868	9.47611	10.2592	9.9384	10.281	9.9669
7915	ALDH5A1	0.000407762	0.000108408	up	2.15881	2.15881	1.11024	6.85706	6.82803	6.89967	6.98266	6.3466	7.35421	7.79731	8.24819	7.6246	8.32986	7.66051	8.26916
3981	LIG4	0.000534732	0.000150952	up	2.1581	2.1581	1.10976	7.89454	7.06366	8.1167	7.36453	6.96434	7.63735	8.39789	8.55111	8.59977	8.75771	8.60776	8.78543
100129550	LINC02035	0.000107568	2.05975e-05	up	2.15738	2.15738	1.10928	6.30958	5.39929	5.77039	6.10819	5.8068	5.51771	6.85015	7.23523	6.92239	6.91698	6.78136	6.86152
79230	ZNF557	0.000197123	4.40838e-05	up	2.15723	2.15723	1.10918	6.48001	6.23138	6.67728	6.90829	7.15075	6.14574	7.72099	7.915	7.62527	7.7314	7.49944	7.75644
10938	EHD1	5.51105e-05	8.81744e-06	up	2.15649	2.15649	1.10869	8.33706	8.78672	8.7129	8.04679	8.21488	8.45182	9.44243	9.64495	9.73882	9.32934	9.72507	9.32167
91404	SESTD1	2.05045e-05	2.52277e-06	up	2.15645	2.15645	1.10866	9.58723	9.58808	9.56155	9.58212	9.19382	9.58687	10.6721	10.2488	10.884	10.4914	10.9262	10.5291
26278	SACS	0.00165746	0.000592592	up	2.15619	2.15619	1.10849	11.093	11.2905	11.5195	11.2951	10.8369	11.2984	12.188	12.6205	12.8436	11.7342	12.8626	11.7353
23008	KLHDC10	1.03034e-05	1.04683e-06	up	2.15561	2.15561	1.10809	9.10034	9.17964	9.0209	8.67099	8.53262	9.03228	10.0212	10.0121	9.93743	10.143	9.93577	10.1358
83999	KREMEN1	0.00886585	0.00428216	up	2.15484	2.15484	1.10758	7.00145	7.67967	6.94031	6.52323	6.62992	7.23392	7.78765	8.42267	7.40538	8.81809	7.47021	8.74998
6526	SLC5A3	0.0016825	0.000602747	up	2.15344	2.15344	1.10664	10.5282	10.2616	10.5427	10.6962	10.3121	10.9719	11.1121	12.3078	12.0002	11.266	12.0206	11.246
460	ASTN1	0.00983641	0.00481853	up	2.15322	2.15322	1.10649	8.3905	7.23174	7.8472	7.414	7.03709	7.35421	7.81698	8.96247	8.35249	9.21112	8.25435	9.31629
83933	HDAC10	0.000550476	0.000156419	up	2.15267	2.15267	1.10612	7.29027	6.8005	7.33515	7.6515	7.8823	7.41311	7.93259	8.65783	8.76399	8.41756	8.74237	8.49522
29967	LRP12	4.65827e-05	7.07593e-06	up	2.15222	2.15222	1.10583	8.72002	8.43245	8.21333	8.51569	8.51558	8.32506	9.22171	10.0535	9.43399	9.58222	9.39998	9.66572
54954	FAM120C	0.00195546	0.000721212	up	2.15201	2.15201	1.10569	5.7338	6.87383	7.27834	6.37772	7.10636	6.80253	7.74462	7.90849	7.90886	7.64532	8.0019	7.59751
24146	CLDN15	0.00270658	0.00106437	up	2.15156	2.15156	1.10538	5.60914	6.45004	5.6577	6.37206	6.84201	5.48151	6.78632	7.34982	7.41627	7.13121	7.40496	6.95616
27153	ZNF777	0.000414701	0.000110549	up	2.14934	2.14934	1.10389	7.56333	6.87383	7.19665	7.36453	7.42829	7.93917	8.39364	8.50972	8.78379	8.16973	8.88902	8.24328
92999	ZBTB47	0.00185396	0.000677685	up	2.14929	2.14929	1.10386	5.77906	5.33326	5.67728	6.46183	6.31778	6.79782	7.14107	7.50253	7.00844	7.13885	7.12925	7.07003
84002	B3GNT5	0.00165429	0.000591106	up	2.1492	2.1492	1.1038	8.94899	8.3001	8.30106	8.26019	7.77837	8.54324	9.6625	9.14464	9.91864	9.04896	9.91303	9.06697
150709	ANKAR	0.00984569	0.00482436	up	2.14837	2.14837	1.10324	2.60914	3.45879	4.041	4.23075	4.69132	4.29532	4.7949	5.32813	4.77419	4.95652	4.95502	5.13703
7084	TK2	0.0102239	0.00503305	up	2.14785	2.14785	1.10289	7.95777	5.97955	6.62837	6.74562	6.1109	7.16979	7.61765	7.9944	7.67179	8.13642	7.58308	8.20602
10847	SRCAP	0.000249677	5.9333e-05	up	2.14646	2.14646	1.10196	10.4626	10.5708	10.3662	10.255	10.2899	10.2495	11.296	11.6039	11.9186	11.022	11.9148	11.0504
7799	PRDM2	1.05144e-05	1.08179e-06	up	2.14624	2.14624	1.10181	9.43568	9.18452	9.04886	8.87353	9.17245	8.99576	10.2142	10.1358	10.4758	10.0215	10.4302	10.0442
7802	DNALI1	0.00071927	0.000217795	up	2.14597	2.14597	1.10163	7.08372	7.78072	7.92013	6.96798	7.11453	7.74229	8.62065	8.55623	8.2301	8.79548	8.20927	8.80745
100137049	PLA2G4B	0.000966207	0.000310862	up	2.14555	2.14555	1.10135	7.067	6.53731	6.47533	7.00321	6.44246	6.15868	7.29924	8.10271	7.41699	8.04961	7.38277	8.04075
10771	ZMYND11	6.47043e-06	5.68636e-07	up	2.14553	2.14553	1.10133	9.44203	9.00579	9.3265	8.99931	9.23564	9.2845	10.1756	10.2515	10.5473	10.1712	10.5541	10.2022
57545	CC2D2A	7.03794e-06	6.35569e-07	up	2.14501	2.14501	1.10098	8.00232	7.71617	8.38085	7.9789	7.69132	7.99576	9.02423	9.1569	9.09024	8.99898	9.11083	8.99006
1047	CLGN	0.000424563	0.000113907	up	2.14462	2.14462	1.10072	8.28156	7.7442	7.60566	7.91554	7.989	8.43827	9.30379	9.46054	8.67469	9.22968	8.68422	9.22566
80228	ORAI2	0.000169507	3.65513e-05	up	2.14381	2.14381	1.10018	7.75888	8.07794	8.17496	8.46182	8.50724	8.65002	9.16584	9.43962	9.62498	9.16585	9.64712	9.1885
54958	TMEM160	0.00281541	0.00111714	up	2.14345	2.14345	1.09994	6.58921	6.92348	5.46858	6.64262	6.8068	5.71035	7.61924	7.368	7.37711	7.46216	7.49709	7.41708
81849	ST6GALNAC5	0.0248452	0.0140558	up	2.14175	2.14175	1.09879	6.12801	6.51769	7.64637	6.84515	7.01907	8.26494	8.04025	7.78218	8.81039	7.80737	8.83865	7.73511
283450	HECTD4	4.20253e-05	6.20651e-06	up	2.141	2.141	1.09828	9.74895	9.97522	9.29403	9.84399	9.54111	9.81722	10.449	11.132	10.8393	10.7682	10.8446	10.7771
114785	MBD6	8.23689e-05	1.48306e-05	up	2.14022	2.14022	1.09776	7.79556	8.47079	7.49445	8.00174	8.17223	7.68763	9.11368	9.07887	8.98226	9.03087	9.10051	8.90276
79583	TMEM231	1.21332e-05	1.29602e-06	up	2.13899	2.13899	1.09693	7.65353	7.25675	7.57774	8.02377	7.81258	7.71035	8.71726	8.94678	8.64813	8.78397	8.68917	8.83098
348110	ARPIN	0.00062264	0.00018302	up	2.13749	2.13749	1.09592	7.65596	7.05284	7.35535	7.831	7.95754	8.14736	9.13815	8.81417	8.42294	8.74166	8.50672	8.9519
81558	FAM117A	0.000120792	2.38818e-05	up	2.13732	2.13732	1.0958	8.6315	8.62872	8.39244	8.71072	9.11108	9.0679	9.98129	9.43528	10.0989	9.76725	10.105	9.72946
50809	HP1BP3	1.305e-05	1.43031e-06	up	2.13692	2.13692	1.09554	10.9379	10.6821	11.2491	10.9228	11.05	11.1225	12.0183	11.848	12.3295	11.9896	12.3447	12.0076
57862	ZNF410	2.53669e-06	1.67469e-07	up	2.13618	2.13618	1.09504	8.11693	7.96129	8.32637	8.21467	8.11566	8.39685	9.27881	9.09705	9.47096	9.20569	9.47832	9.17117
23530	NNT	6.21777e-05	1.03303e-05	up	2.13617	2.13617	1.09502	8.64955	9.10368	8.94463	9.21678	9.02221	8.64643	9.90003	10.2261	9.73581	10.2369	9.76577	10.2888
51626	DYNC2LI1	0.00104972	0.000343881	up	2.13563	2.13563	1.09466	7.22593	6.94199	7.48644	7.41923	6.8068	7.21696	8.1985	8.35708	7.76811	8.77319	7.77949	8.78895
23236	PLCB1	0.000809616	0.000251226	up	2.13544	2.13544	1.09453	7.52474	7.12176	6.76354	6.84515	7.62992	7.35421	8.50465	8.60546	7.87443	8.50165	7.81451	8.50582
352954	GATS	0.00290753	0.00116043	up	2.1351	2.1351	1.0943	6.72671	7.69167	8.09286	8.33482	7.84783	7.96154	8.42403	8.825	8.88651	9.16062	8.80805	9.11704
8444	DYRK3	0.000723269	0.000219368	up	2.13502	2.13502	1.09425	6.1941	6.01239	6.1627	5.84515	5.69132	7.07394	7.34729	7.07256	7.29907	7.32614	7.21636	7.28369
101927720	ZNF793-AS1	0.0170191	0.00908594	up	2.13497	2.13497	1.09422	4.60914	5.33326	4.57774	4.22058	3.10636	3.42085	5.3186	4.89378	5.54635	5.22081	5.46175	5.39193
56977	STOX2	0.000635718	0.000187454	up	2.13424	2.13424	1.09372	8.83654	8.80977	9.5051	9.1384	9.25477	9.43827	10.1365	10.186	10.7268	9.87778	10.7315	9.88655
9555	H2AFY	0.00061152	0.000178746	up	2.13394	2.13394	1.09352	10.1306	9.49166	10.6988	10.0318	10.577	9.83891	11.4387	10.9333	11.301	11.187	11.2665	11.2034
64430	PCNX4	1.13987e-05	1.19965e-06	up	2.13391	2.13391	1.0935	10.0871	9.45309	9.84963	9.81513	9.78625	9.80475	10.8674	11.1598	10.9644	10.673	10.991	10.7014
84458.chr10.1	LCOR	3.45547e-06	2.50099e-07	up	2.13383	2.13383	1.09345	8.98418	8.91822	8.59057	8.7353	8.84783	8.51771	9.77068	9.60794	9.91494	9.97626	9.94563	9.93904
340527	NHSL2	0.00117483	0.000393366	up	2.13341	2.13341	1.09316	7.2744	6.48288	6.24432	5.84515	5.90177	6.41079	7.62118	7.57009	7.32404	7.41981	7.31019	7.47299
114299	PALM2	8.35913e-06	7.98525e-07	up	2.1333	2.1333	1.09309	6.1327	6.11599	6.0762	6.28979	6.33498	6.66455	7.32005	7.22718	7.47509	7.3319	7.59328	7.22522
11016	ATF7	4.22434e-05	6.25079e-06	up	2.13242	2.13242	1.09249	8.27253	8.43408	8.03583	8.75925	8.52421	8.30461	9.58543	9.43501	9.2203	9.678	9.24501	9.72174
221477	C6orf89	0.000131255	2.6493e-05	up	2.13186	2.13186	1.09211	9.00145	8.19576	9.10257	8.73268	8.64552	9.2437	9.88339	9.97022	9.84085	9.99002	9.85497	9.93489
101929147	LOC101929147	0.00029137	7.14476e-05	up	2.13173	2.13173	1.09202	6.09318	6.24217	6.60379	6.13466	6.01325	5.61724	7.03301	7.57536	6.91206	7.28511	6.9454	7.50549
100652759	PRICKLE2-AS1	0.00360831	0.00150097	up	2.13131	2.13131	1.09174	4.60914	5.78072	5.01831	5.10819	4.27628	5.61724	5.95939	6.70227	6.19495	5.97939	6.12841	5.99592
54980	C2orf42	0.000227003	5.25824e-05	up	2.1313	2.1313	1.09174	5.77906	5.68119	6.71397	5.74562	5.69132	6.16979	6.97518	7.01902	7.17549	7.05418	7.08609	7.02139
22994	CEP131	6.65819e-05	1.12032e-05	up	2.13115	2.13115	1.09163	8.41649	8.39287	8.50071	8.44833	8.66341	7.8469	9.61069	9.80497	9.25753	9.49218	9.27819	9.37496
124045	SPATA33	0.00229195	0.000870207	up	2.12991	2.12991	1.09079	6.54542	6.04376	6.22982	6.89246	6.27628	5.71035	7.63688	7.34028	7.82181	6.80065	7.72081	6.92243
98	ACYP2	0.00157076	0.000554973	up	2.12923	2.12923	1.09033	4.60914	4.26407	4.77039	4.83051	5.27628	4.71035	5.4735	5.44456	5.7362	6.3412	5.55502	6.45222
2983	GUCY1B3	0.000743373	0.000226847	up	2.12892	2.12892	1.09012	5.93106	6.04376	5.47083	6.69315	5.91371	6.61724	7.46703	6.94383	7.22705	7.26446	7.12044	7.18769
285755	PPIL6	0.000500773	0.000139004	up	2.12861	2.12861	1.08991	4.33293	4.26128	4.82139	4.17309	4.27628	3.94208	5.07994	5.0337	5.34844	5.87395	5.2025	5.80801
9686	VGLL4	5.73061e-05	9.31373e-06	up	2.12686	2.12686	1.08873	8.84689	9.11061	8.98713	8.88078	9.4683	9.11123	10.0192	10.3611	9.90092	10.3664	9.86516	10.4245
9742	IFT140	0.000183344	4.03079e-05	up	2.12668	2.12668	1.0886	8.60176	8.46318	8.54517	8.6498	8.79836	9.39615	9.67848	10.0847	9.61881	9.96181	9.61734	10.025
80164	PRR36	2.16276e-05	2.71813e-06	up	2.12578	2.12578	1.08799	8.49793	8.39739	8.40701	8.47058	8.37787	8.51014	10.0538	9.66726	9.34025	9.47452	9.24494	9.40809
9344	TAOK2	0.000139827	2.87027e-05	up	2.12546	2.12546	1.08778	8.97527	9.21808	9.18867	9.72594	9.69262	9.05938	10.3003	10.6897	10.534	10.1968	10.5165	10.1494
1073	CFL2	0.000749237	0.000228957	up	2.12362	2.12362	1.08653	8.26735	8.12176	8.19462	7.6443	8.79801	8.29532	9.66171	8.98827	9.011	9.5543	9.02638	9.59887
84524	ZC3H8	1.70457e-05	2.01318e-06	up	2.12347	2.12347	1.08643	7.36402	7.39961	7.41424	7.00435	7.42829	6.88028	8.27804	8.07174	8.506	8.35922	8.48175	8.31259
55070	DET1	0.00101612	0.000329897	up	2.12073	2.12073	1.08456	6.1327	7.28031	6.97984	7.19063	6.76262	7.40686	8.06876	7.67308	7.94557	8.21912	8.02687	8.32691
22927	HABP4	0.00572189	0.00257793	up	2.12021	2.12021	1.08421	7.85668	7.69507	7.63489	8.5252	7.69132	8.23661	9.04067	8.59814	8.49611	9.75867	8.53491	9.7165
5507	PPP1R3C	0.0146056	0.00760022	up	2.11964	2.11964	1.08382	5.93106	5.78072	4.77039	5.39769	4.91371	6.16979	7.48873	6.81361	5.93072	6.61433	5.90685	6.71205
23505	TMEM131	0.000240632	5.66507e-05	up	2.11931	2.11931	1.08359	9.89696	9.63426	9.90694	9.58159	9.49392	9.59485	10.5462	11.3029	11.0128	10.3707	10.9624	10.4151
56912	IFT46	5.73343e-06	4.883e-07	up	2.11899	2.11899	1.08338	7.43972	7.16147	7.70448	7.10637	7.41401	7.35421	8.47887	8.19871	8.5117	8.4711	8.50987	8.51029
58508	KMT2C	9.04238e-05	1.66492e-05	up	2.11754	2.11754	1.08239	9.98432	10.2813	9.77958	10.2981	9.89439	9.84083	10.9243	11.0961	11.4511	10.8575	11.4282	10.8158
57403	RAB22A	1.41997e-05	1.5959e-06	up	2.11752	2.11752	1.08238	7.52619	7.91756	7.81134	7.96063	7.93925	7.35421	8.7747	8.64933	8.78836	8.92188	8.87864	8.99054
54058	C21orf58	0.000402906	0.000106772	up	2.11586	2.11586	1.08125	8.09821	7.41534	8.23511	8.17031	7.16348	7.91229	8.90769	8.80161	8.97277	8.98645	8.9704	8.84328
11278	KLF12	0.000599992	0.000174176	up	2.11514	2.11514	1.08075	8.58642	7.85111	8.35535	8.50812	8.46391	8.66455	9.34391	9.40431	9.9024	9.11699	9.99491	9.15144
10717	AP4B1	0.000188811	4.16986e-05	up	2.11457	2.11457	1.08037	7.29471	6.81441	7.78286	7.84469	7.33212	7.56909	8.2905	8.51149	8.61832	8.52288	8.65533	8.52154
374666	WASH3P	0.00034999	8.94979e-05	up	2.11329	2.11329	1.07949	6.85706	7.88506	7.29363	7.6387	7.2561	7.16979	8.07436	8.68626	8.27321	8.66524	8.31632	8.56189
197335	WDR90	0.00120231	0.000404351	up	2.11183	2.11183	1.07849	8.67059	8.90918	9.05865	9.03093	8.45513	8.17503	9.60128	10.1881	10.1241	9.35961	10.1254	9.37193
9746	CLSTN3	0.0035777	0.00148439	up	2.11128	2.11128	1.07812	9.32902	8.94199	9.03547	8.73242	8.90104	9.46524	9.6967	10.9357	9.5986	10.4887	9.65604	10.4981
147040	KCTD11	7.72552e-06	7.19231e-07	up	2.11082	2.11082	1.0778	6.6966	6.68119	7.01831	6.93826	7.27628	6.794	8.08706	7.87725	8.06146	7.8116	8.09477	7.93934
57593	EBF4	0.0188046	0.0101843	up	2.11043	2.11043	1.07754	6.1941	4.19576	5.37525	5.39769	6.10636	5.61743	5.84807	6.09444	6.76165	6.86613	6.75104	7.0305
80764	THAP7	0.00469069	0.00203869	up	2.10881	2.10881	1.07643	6.97249	6.88094	6.28687	6.4782	5.30708	6.02688	7.55901	7.17047	7.63456	7.2894	7.65539	7.1022
441478	NRARP	0.00410935	0.00174585	up	2.10857	2.10857	1.07627	8.528	8.69401	7.99921	8.18619	8.29618	8.03228	9.52282	8.54114	9.97165	9.0796	10.0309	9.04735
150737	TTC30B	0.0236175	0.0132515	up	2.10797	2.10797	1.07585	6.6966	4.45879	6.56493	5.98266	5.27628	5.16979	7.03032	6.99157	6.84618	6.45638	6.6375	6.64222
150094	SIK1	0.000587517	0.000169631	up	2.10796	2.10796	1.07585	5.30958	4.96129	4.94031	5.27685	4.69132	4.93196	5.36467	6.14955	6.43222	6.2051	6.4818	5.93307
84247	RTL6	1.2681e-05	1.37717e-06	up	2.1063	2.1063	1.07471	9.69206	8.99727	9.05579	9.3588	9.24294	9.3324	10.3126	10.3324	10.506	10.2622	10.482	10.2322
6507	SLC1A3	0.0235623	0.0132155	up	2.1061	2.1061	1.07458	9.66612	9.40032	9.65645	9.54575	9.20418	9.08539	10.054	10.3547	11.5709	9.71728	11.5884	9.72039
728609	SDHAP3	0.000423162	0.000113428	up	2.10588	2.10588	1.07442	6.20385	6.20012	6.1097	6.46246	6.04641	5.88028	7.08564	7.95147	7.27602	6.82024	7.30443	6.91156
5533	PPP3CC	0.000211609	4.82195e-05	up	2.10373	2.10373	1.07295	5.41649	5.96129	5.46341	5.39769	5.91371	5.88028	6.77933	6.4635	6.49989	7.05077	6.52388	7.1532
85459	CEP295	4.59497e-06	3.64983e-07	up	2.10319	2.10319	1.07258	8.94065	9.04472	9.08571	9.43443	9.12685	8.7837	9.98782	10.2791	10.0873	10.1565	10.1571	10.1837
5899	RALB	0.000143613	2.96939e-05	up	2.10315	2.10315	1.07255	7.58642	8.38163	8.00464	8.42509	8.53262	8.50464	9.356	9.21364	9.28767	9.40884	9.20873	9.39547
81603	TRIM8	0.000607611	0.000177386	up	2.10203	2.10203	1.07178	8.44203	8.70672	8.17716	8.29167	8.64285	8.32506	9.87179	9.5985	9.82979	8.95948	9.78007	8.97656
27433	TOR2A	4.24801e-06	3.28101e-07	up	2.1005	2.1005	1.07073	7.34084	6.7919	6.9349	7.02573	7.18436	6.77855	8.10292	8.16387	8.08574	7.98404	7.99316	8.15096
54583	EGLN1	1.65495e-05	1.93922e-06	up	2.0998	2.0998	1.07025	8.51506	8.50622	7.97392	8.16479	8.27628	8.22979	9.43805	9.67064	9.11202	9.27867	9.24069	9.34753
54974	THG1L	0.000225691	5.22462e-05	up	2.09975	2.09975	1.07021	7.9307	7.36924	7.3851	7.71312	7.60015	7.83964	8.70269	8.47086	8.4385	9.10015	8.40647	9.14058
7126	TNFAIP1	7.06067e-05	1.20671e-05	up	2.09809	2.09809	1.06908	8.33706	8.18561	7.97853	7.74562	8.51557	8.61724	9.1799	9.16173	9.38086	9.38035	9.34604	9.34524
84620	ST6GAL2	0.0128609	0.00657472	up	2.09724	2.09724	1.06849	8.22385	7.42842	8.34024	8.29581	8.35429	8.16979	9.40415	9.36522	9.89987	8.28901	9.87257	8.39252
91151	TIGD7	0.0261912	0.0149237	up	2.09679	2.09679	1.06818	6.85706	7.39739	7.09232	7.63508	5.10636	6.41079	7.96858	7.91934	7.71054	7.85083	7.74053	7.71826
55063	ZCWPW1	0.0119991	0.00605182	up	2.09594	2.09594	1.0676	3.22771	4.8388	3.3889	4.74562	4.10636	3.5766	4.8155	5.27147	4.77538	5.35442	4.62709	5.44571
22955	SCMH1	4.47715e-05	6.7331e-06	up	2.09499	2.09499	1.06694	8.4004	8.13578	8.03452	8.27796	8.5381	8.39155	9.56374	9.40225	9.03809	9.59071	9.03025	9.55493
57213	SPRYD7	0.0490527	0.0304459	up	2.09453	2.09453	1.06662	4.1941	6.18405	6.29395	5.26019	7.15075	6.03228	7.07241	6.78056	6.5884	7.17017	6.54089	7.36263
115950	ZNF653	0.00283929	0.00112833	up	2.0944	2.0944	1.06654	6.06857	4.46848	5.44987	5.43044	5.8068	5.03228	6.5306	6.48875	6.55471	6.31251	6.64846	6.12061
8292	COLQ	0.00378233	0.00158792	up	2.09422	2.09422	1.06641	5.59265	5.38147	4.39842	5.39769	4.60628	4.34309	5.63936	6.36687	5.93828	5.99555	5.85112	6.3269
646471	LOC646471	0.0146826	0.00765077	up	2.09265	2.09265	1.06533	5.1039	5.70749	5.81588	5.97691	4.90641	4.12539	5.7976	6.91556	6.39329	6.16758	6.10589	6.64803
114821	ZBED9	0.000146198	3.03553e-05	up	2.09243	2.09243	1.06518	6.77906	6.2571	7.05579	7.19555	6.96434	7.23392	7.79987	7.88814	7.97009	8.0587	8.03415	8.12589
755	C21orf2	0.00466702	0.00202671	up	2.09194	2.09194	1.06484	6.82875	6.62964	7.2316	6.98189	7.63804	6.13433	7.53989	8.2252	8.43819	7.6476	8.32839	7.654
23013	SPEN	7.41571e-05	1.28752e-05	up	2.09185	2.09185	1.06478	10.834	10.8406	10.3669	10.4696	10.3543	10.5428	11.5449	11.8758	11.8473	11.3093	11.8718	11.3479
64802	NMNAT1	0.00182477	0.000664929	up	2.09184	2.09184	1.06478	6.30958	6.71904	6.6729	5.60983	6.91371	6.41079	7.49191	7.48682	7.16493	7.85028	7.16022	7.87035
9653	HS2ST1	8.72721e-07	3.8286e-08	up	2.09157	2.09157	1.06458	10.0119	9.95697	10.047	10.1814	9.85455	10.145	11.0476	10.8607	11.274	11.0971	11.2149	11.0901
100874058	COX10-AS1	0.0016124	0.000572334	up	2.09032	2.09032	1.06373	6.1497	5.62872	5.64486	6.43755	5.69132	5.03228	6.42049	6.65986	6.99062	7.04385	7.03757	6.81438
84248	FYTTD1	0.000302601	7.4591e-05	up	2.08874	2.08874	1.06263	8.41649	8.36763	8.85785	8.3442	8.46391	9.13662	9.57827	9.16328	9.90284	9.73275	9.86782	9.71752
84626	KRBA1	0.00117483	0.00039345	up	2.08848	2.08848	1.06245	6.9242	7.18333	7.17689	7.38379	7.83415	6.39275	8.03889	8.54531	8.28424	8.12357	8.26188	8.01591
23354	HAUS5	8.15522e-05	1.45671e-05	up	2.08834	2.08834	1.06236	8.78776	8.26162	8.56236	8.83353	8.51891	8.37345	9.50958	9.71786	9.93221	9.32503	9.88987	9.33724
170689	ADAMTS15	0.0265731	0.0151681	up	2.08772	2.08772	1.06193	7.00145	7.04376	7.17411	6.10819	6.35429	7.23392	6.64845	9.10992	7.88547	7.85257	8.0581	7.73276
91966	CXorf40A	4.1725e-05	6.14128e-06	up	2.08746	2.08746	1.06175	7.4526	7.41315	7.30177	7.63175	7.24001	8.07217	8.49359	8.71678	8.59724	8.51067	8.66523	8.49841
221178	SPATA13	0.00428629	0.00183414	up	2.08716	2.08716	1.06154	9.74356	9.84478	9.51185	9.68734	9.64646	9.91981	10.2933	10.5339	11.5764	10.3485	11.5956	10.3753
84988	PPP1R16A	0.00241375	0.000926799	up	2.08697	2.08697	1.06141	7.10363	7.70752	7.50882	7.63916	7.52208	8.31483	8.67996	9.27774	8.86439	8.13019	8.92729	8.28492
92922	CCDC102A	0.00318802	0.00129562	up	2.08682	2.08682	1.06131	6.78068	5.87201	6.52527	6.39769	6.69132	7.59768	7.34157	7.76916	8.04188	7.66365	7.73936	7.67689
23114	NFASC	0.00159738	0.000566549	up	2.08515	2.08515	1.06015	8.41656	8.81992	8.33891	8.85713	8.90018	8.65287	10.1612	10.3894	9.69691	9.20349	9.70302	9.19238
4123	MAN2C1	9.56451e-06	9.50593e-07	up	2.08449	2.08449	1.05969	9.44895	9.21499	8.97081	9.07818	9.48713	9.48591	10.0821	10.4267	10.3663	10.4008	10.3646	10.4037
728294	D2HGDH	0.005946	0.00269728	up	2.08419	2.08419	1.05948	7.51433	7.09388	7.3937	6.62745	6.62992	6.92307	7.77205	8.58759	7.4936	8.54988	7.48732	8.64879
171391	LOC171391	0.0222242	0.0123618	up	2.0839	2.0839	1.05929	5.60914	3.45879	4.95801	5.26019	3.74962	4.88028	5.60089	5.78717	5.60883	5.92523	5.44908	5.90056
84173	ELMOD3	0.00269938	0.00106065	up	2.0836	2.0836	1.05908	5.73083	6.85643	6.42365	7.33336	7.21616	6.78907	7.69612	7.8879	7.71488	7.80241	7.73443	7.86822
55081	IFT57	0.000300896	7.40415e-05	up	2.08334	2.08334	1.0589	8.91458	8.6097	8.60251	8.3278	8.75021	8.88028	10.4488	9.68904	9.62087	9.48583	9.70323	9.49066
147965	FAM98C	0.000556224	0.000158448	up	2.08231	2.08231	1.05818	4.70429	5.20448	5.1032	4.93072	4.91371	5.71035	6.21466	6.29795	5.89676	6.42232	5.67578	6.40841
7539	ZFP37	4.76217e-05	7.278e-06	up	2.0809	2.0809	1.05721	6.13965	6.87383	6.62837	6.58212	6.91371	6.25717	7.51172	7.62893	7.5771	7.6741	7.66961	7.67665
9667	SAFB2	0.00187285	0.000685792	up	2.0803	2.0803	1.05679	9.24379	9.47582	9.41045	9.06233	9.25896	8.75622	10.2592	10.3855	10.7544	9.64597	10.7817	9.72154
64342	HS1BP3	0.00397238	0.00167938	up	2.07918	2.07918	1.05601	7.36402	7.3001	7.11452	7.46183	7.06055	7.61724	8.65038	8.74147	7.56769	8.82687	7.66266	8.80529
100132287	LOC100132287	0.00808041	0.00384506	up	2.07883	2.07883	1.05577	7.15449	7.0337	7.28766	6.71787	6.96434	6.16541	7.89448	8.35529	8.48696	7.18334	8.45323	7.28479
129138	ANKRD54	1.54395e-05	1.77936e-06	up	2.07869	2.07869	1.05567	6.88291	7.38044	7.29395	6.71085	7.31581	6.9644	8.15695	8.13458	8.16681	8.10394	8.16523	8.1549
54585	LZTFL1	0.000153546	3.22978e-05	up	2.07819	2.07819	1.05533	7.0354	7.81966	7.48241	7.49285	7.76482	7.71035	8.3944	8.23411	8.86854	8.71216	8.80988	8.61839
142678	MIB2	0.000601458	0.000174805	up	2.07644	2.07644	1.05411	8.16066	8.13783	7.73183	7.97974	7.76056	8.22629	8.53312	9.1367	9.49563	8.83873	9.55225	8.76516
49855	SCAPER	0.00294266	0.00117635	up	2.07622	2.07622	1.05396	7.60914	7.45879	7.12972	7.26019	7.28033	7.12129	8.43643	8.62491	7.69795	8.89245	7.64091	8.89055
8241	RBM10	1.5894e-05	1.83855e-06	up	2.0762	2.0762	1.05394	9.58537	9.97283	9.7914	9.58264	9.89076	9.80132	10.8589	10.9291	11.017	10.5526	11.0525	10.5379
25851	TECPR1	9.57027e-05	1.78947e-05	up	2.07516	2.07516	1.05322	7.77906	7.20948	7.58142	7.65916	7.71053	8.19808	8.48261	8.96345	8.7381	8.7872	8.72664	8.75908
8869	ST3GAL5	0.0020541	0.000765812	up	2.07509	2.07509	1.05317	5.41649	6.33326	5.57774	6.02573	5.24932	5.51771	6.69148	7.05918	6.24679	6.96744	6.32487	7.14953
246330	PELI3	0.00135904	0.000468226	up	2.07483	2.07483	1.05299	6.16316	5.96129	5.50188	5.6104	5.76875	6.77623	6.86719	7.38953	6.77548	7.21409	6.80241	7.05095
9379	NRXN2	0.00295104	0.00118096	up	2.07478	2.07478	1.05296	7.25299	6.87383	6.67631	6.69315	6.27628	5.88028	7.49414	8.13598	7.34035	7.86656	7.23247	7.90107
3755	KCNG1	0.00204474	0.000761153	up	2.07394	2.07394	1.05237	7.06857	6.04376	7.5648	6.98266	7.38753	7.28944	8.09815	8.38716	8.16409	7.98384	8.04262	7.97513
60681	FKBP10	7.94117e-06	7.44981e-07	up	2.07348	2.07348	1.05205	11.3331	11.0636	11.4199	11.1638	10.8466	11.0779	12.0395	12.4651	12.1546	12.2405	12.1291	12.1885
100506161	TAF1A-AS1	0.0267455	0.0152856	up	2.07255	2.07255	1.05141	4.1941	4.19576	4.23114	4.26019	2.38389	2.71035	4.70941	4.34695	4.52999	4.9863	4.70563	5.00561
9024	BRSK2	0.000438965	0.000118555	up	2.07236	2.07236	1.05128	7.93106	7.89866	8.106	7.9549	7.56579	7.8825	9.14026	8.87267	9.34746	8.4721	9.34536	8.46872
55793	MINDY1	0.000810122	0.000251441	up	2.07161	2.07161	1.05075	7.02622	6.73181	6.872	6.3796	6.48613	7.46524	7.69633	8.07624	7.56768	8.18077	7.6104	8.13407
22809	ATF5	0.000120905	2.39202e-05	up	2.07111	2.07111	1.0504	7.2632	7.22636	6.83962	6.99551	7.45493	6.57899	7.99027	7.84102	8.30399	8.19705	8.2674	8.06129
376497	SLC27A1	0.00166298	0.000594686	up	2.07104	2.07104	1.05035	6.72125	6.78072	7.25396	7.34072	7.33978	7.61724	8.12798	8.83352	7.79301	8.46265	7.77281	8.36582
79096	C11orf49	9.94326e-06	1.00242e-06	up	2.07056	2.07056	1.05002	7.81859	7.60175	8.11024	8.12749	7.99688	7.59284	9.08616	8.83779	8.9766	8.86098	8.86768	8.91869
100499467	LINC00673	0.000328198	8.27061e-05	up	2.06827	2.06827	1.04842	4.1941	4.19576	3.77039	4.52323	4.10636	3.71035	5.62073	4.77437	4.90444	5.16775	5.23434	5.08909
6666	SOX12	1.57033e-06	8.39244e-08	up	2.0675	2.0675	1.04789	9.80881	9.55683	9.44281	9.46964	9.73207	9.69904	10.6608	10.629	10.8436	10.531	10.8015	10.5306
79149	ZSCAN5A	0.00397955	0.00168326	up	2.0673	2.0673	1.04775	4.93106	5.45879	4.94031	5.04869	5.96384	4.71035	6.34744	6.22606	6.62443	5.66543	6.69207	5.78409
4298	MLLT1	0.000173605	3.75713e-05	up	2.06552	2.06552	1.04651	9.52843	9.43546	9.26107	9.56209	9.36429	9.24207	10.3979	10.5768	10.8194	10.061	10.8185	9.99878
5361	PLXNA1	0.00196291	0.00072438	up	2.06543	2.06543	1.04644	11.0543	10.8396	10.9576	11.2729	10.8163	11.149	12.1713	12.8442	12.218	11.4833	12.1994	11.4521
56928	SPPL2B	2.60553e-05	3.41422e-06	up	2.06514	2.06514	1.04624	9.11881	8.62583	9.16699	8.92043	8.9779	8.91922	9.81733	10.4003	10.0801	9.82797	10.0168	9.86411
56006	SMG9	2.00066e-06	1.22218e-07	up	2.06468	2.06468	1.04592	7.91384	8.24887	8.04601	8.33058	8.17852	8.37722	9.07343	9.32944	9.27713	9.17184	9.3557	9.16303
80864	EGFL8	3.67184e-05	5.27584e-06	up	2.06463	2.06463	1.04589	5.44558	5.38977	5.53907	5.58034	5.13564	5.55012	6.07387	6.77739	6.34225	6.59489	6.42683	6.70061
10329	TMEM5	0.000659943	0.000196059	up	2.06461	2.06461	1.04587	6.93106	6.5377	7.49831	6.60427	6.42829	7.42196	7.96127	7.86029	7.9517	7.97845	8.03666	7.9084
6844	VAMP2	5.64391e-05	9.09591e-06	up	2.06419	2.06419	1.04558	8.36402	8.38058	8.49038	8.34056	8.31068	7.91981	9.29219	9.06317	9.18242	9.67586	9.2021	9.66377
2972	BRF1	4.34894e-06	3.40557e-07	up	2.06378	2.06378	1.04529	8.02093	7.6939	7.49413	7.95569	7.54273	7.71513	8.72211	8.92944	8.83398	8.70575	8.78394	8.71903
51619	UBE2D4	0.00875389	0.00422058	up	2.0633	2.0633	1.04495	4.60914	5.17077	5.96639	6.51108	5.8553	6.00135	6.9663	6.35555	6.75136	6.77006	6.94039	6.60005
23067	SETD1B	0.000490387	0.000135385	up	2.06326	2.06326	1.04493	8.49178	8.1805	8.29806	8.30349	8.54729	8.32506	9.10283	9.53603	9.87827	9.01784	9.89646	8.98432
2817	GPC1	0.00105603	0.000346853	up	2.06298	2.06298	1.04473	9.08487	8.47232	9.14068	9.18619	9.33518	9.07667	10.0573	10.5848	10.3389	9.61434	10.3436	9.62546
387036	GUSBP2	0.0478137	0.0295675	up	2.06298	2.06298	1.04473	2.60914	4.19576	5.57774	4.26019	4.42829	3.71035	4.71354	5.15438	4.90331	5.72062	5.08726	5.47073
100131564	CCDC18-AS1	0.000861109	0.000271019	up	2.06294	2.06294	1.0447	8.01312	7.429	7.76468	7.69027	7.64943	8.06524	8.51712	9.1953	8.37211	9.19798	8.39836	9.19906
11249	NXPH2	0.0129118	0.00660352	up	2.06227	2.06227	1.04423	6.06857	5.33326	5.53989	5.6387	5.42829	4.71035	7.11619	6.35233	6.94114	5.61758	7.03487	5.92234
84695	LOXL3	0.000932356	0.000297685	up	2.06118	2.06118	1.04347	8.35282	7.96032	8.6343	8.2219	8.51398	8.06868	9.18975	9.90747	8.88182	9.57332	8.88485	9.57561
441459	ANKRD18B	0.00624302	0.00285521	up	2.06058	2.06058	1.04305	6.65353	5.68119	6.1627	6.23446	5.10636	6.61724	7.50443	7.36572	6.71469	7.20338	6.76216	7.1634
11337	GABARAP	7.17513e-06	6.49859e-07	up	2.05942	2.05942	1.04224	10.0055	9.98527	9.97329	9.94441	10.0787	9.93625	11.0529	10.5779	11.0448	11.2266	11.0338	11.2408
57482	KIAA1211	0.000187903	4.14579e-05	up	2.05914	2.05914	1.04204	9.23849	8.24887	8.73636	8.97735	9.2561	8.91981	10.0042	9.74719	9.99302	9.93761	9.99713	9.95008
9404	LPXN	0.0394176	0.0237981	up	2.0591	2.0591	1.04201	5.1941	4.19576	4.64117	5.82317	3.10636	4.97884	5.50221	5.68188	5.36009	5.97938	5.50417	6.16372
3815	KIT	0.00697088	0.00324189	up	2.05902	2.05902	1.04196	9.92193	9.84688	9.65303	10.03	9.51556	9.88028	11.4139	11.4175	11.1025	10.0178	11.1323	10.0155
2185	PTK2B	0.0113065	0.0056468	up	2.05898	2.05898	1.04193	6.31517	5.61734	6.19665	5.26019	4.69132	6.16979	6.87027	7.00808	6.13132	6.97109	6.41506	7.10624
29901	SAC3D1	0.000371537	9.66271e-05	up	2.05894	2.05894	1.0419	7.1327	6.68119	6.85785	6.46183	7.06055	6.51771	7.76057	7.83475	8.12871	7.58338	8.25613	7.39968
199857	ALG14	0.0258226	0.0146843	up	2.05849	2.05849	1.04159	5.60914	5.78072	5.42598	4.93826	3.69132	5.71035	5.9587	5.67503	6.7954	6.21517	6.56731	6.19372
389906	LOC389906	0.0149285	0.00779172	up	2.05799	2.05799	1.04124	8.42512	6.69698	8.19916	8.34199	8.61799	7.47894	9.33847	9.40413	8.67169	8.92861	8.74664	8.91805
157922	CAMSAP1	0.000149397	3.12329e-05	up	2.05749	2.05749	1.04089	10.0028	10.0786	9.93781	9.95669	9.95869	10.145	11.0538	11.0665	11.4632	10.6557	11.4534	10.6324
162963	ZNF610	0.030103	0.0174905	up	2.05749	2.05749	1.04088	5.77906	4.19576	6.72458	5.6387	6.01325	6.61724	7.02379	6.66939	6.99544	6.7983	6.93511	6.79187
9364	RAB28	1.64059e-05	1.90832e-06	up	2.05747	2.05747	1.04087	7.56333	7.65995	7.90154	7.93392	8.03087	8.24979	8.96944	8.70397	8.95127	8.96256	8.96287	9.03454
22883	CLSTN1	3.64297e-05	5.22916e-06	up	2.0573	2.0573	1.04075	11.3232	11.134	11.2459	11.1949	10.9124	10.9444	11.8723	12.6273	12.2071	12.0614	12.2014	12.03
91754	NEK9	8.52158e-06	8.17697e-07	up	2.05679	2.05679	1.04039	10.5006	10.2893	10.5905	10.311	10.2322	10.4373	11.4273	11.4999	11.2137	11.6547	11.1631	11.6445
23144	ZC3H3	0.000362042	9.33695e-05	up	2.05644	2.05644	1.04015	7.1327	7.65837	7.94031	7.61069	7.46391	7.23392	8.43917	8.56428	8.95367	8.24379	8.85027	8.22959
163033	ZNF579	7.42534e-05	1.29026e-05	up	2.05606	2.05606	1.03988	7.09352	6.82803	6.94031	6.26019	6.83218	7.05002	7.79517	8.00499	8.04416	7.69431	7.97452	7.73042
79829	NAA40	5.51105e-05	8.8202e-06	up	2.05533	2.05533	1.03937	9.40752	9.03905	9.73378	8.85777	9.23938	9.27809	10.2169	10.3778	10.3938	10.1542	10.4285	10.2207
10325	RRAGB	0.000939111	0.000300344	up	2.05436	2.05436	1.03869	7.55043	7.11869	6.51553	6.776	6.43555	6.88028	7.56707	7.60999	8.1325	8.03952	8.1782	7.98134
83759	RBM4B	1.38313e-05	1.54559e-06	up	2.05312	2.05312	1.03782	7.71977	7.62333	7.9087	8.08953	8.02775	8.03228	8.75061	8.86376	9.17174	8.87729	9.17843	8.78644
646762	LOC646762	0.00106525	0.000350492	up	2.05272	2.05272	1.03754	7.41649	6.33326	6.96021	7.26583	6.36498	6.41079	7.86238	7.99273	7.85161	7.65199	7.77428	7.8438
56965	PARP6	1.35208e-05	1.49931e-06	up	2.05136	2.05136	1.03658	8.56592	8.95576	8.8613	8.70377	9.00361	8.7575	9.55329	9.98206	10.059	9.7249	10.0393	9.7087
4122	MAN2A2	8.78765e-05	1.60672e-05	up	2.05127	2.05127	1.03652	8.94931	8.64202	8.4358	9.05237	8.62938	9.1288	9.56087	10.1855	9.7563	9.92941	9.82559	9.79912
1387	CREBBP	0.000321466	8.03886e-05	up	2.05115	2.05115	1.03643	10.0701	10.6054	10.0268	10.4333	10.2381	10.1306	11.1879	11.3654	11.6869	10.9155	11.6654	10.9017
55769	ZNF83	0.00136011	0.000469079	up	2.05077	2.05077	1.03616	9.17209	8.7081	8.49349	8.6008	8.66408	9.24087	9.71	9.98146	9.37804	10.2889	9.42559	10.3125
124565	SLC38A10	0.00285171	0.00113449	up	2.05064	2.05064	1.03608	9.36456	8.57147	9.42061	9.37105	8.66473	8.94876	9.82193	10.8734	10.2389	9.70195	10.1652	9.75629
9764	KIAA0513	0.000174791	3.7928e-05	up	2.05059	2.05059	1.03604	7.1327	6.51769	7.0651	6.98266	6.96434	6.41079	7.81697	8.33826	7.75375	7.78338	7.8683	7.72886
59274	MESDC1	0.000106591	2.03647e-05	up	2.0499	2.0499	1.03556	7.30958	8.0825	8.14543	8.00435	8.06055	8.03228	8.7538	8.8902	9.15896	8.91521	9.18588	8.94396
84922	FIZ1	0.00127026	0.000432284	up	2.04945	2.04945	1.03524	7.1941	6.13853	6.77039	6.39769	6.96434	6.95828	7.6563	7.8657	8.14666	7.51049	8.10792	7.34771
8554	PIAS1	3.4134e-06	2.45591e-07	up	2.04915	2.04915	1.03502	9.18656	9.15183	8.85812	9.25128	9.32929	9.29532	10.2069	10.0943	10.0822	10.3635	10.1296	10.4061
100505771	MHENCR	0.0346476	0.020547	up	2.04841	2.04841	1.03451	5.1941	2.87383	4.29585	4.63168	3.03783	4.081	5.14707	5.01695	4.91373	5.35378	4.59743	5.29236
57124	CD248	0.0383965	0.0231213	up	2.04803	2.04803	1.03423	4.60914	5.87383	5.57774	6.02573	5.27628	6.5104	5.5366	7.56299	6.36308	7.14696	6.4576	7.0113
347918	EP400NL	0.00338276	0.0013895	up	2.04763	2.04763	1.03396	5.61459	5.18141	5.24654	5.03552	5.52932	4.00083	5.92062	6.27327	6.32206	6.1026	6.12986	6.06354
2342	FNTB	8.67293e-05	1.58388e-05	up	2.04726	2.04726	1.0337	7.23297	7.00659	6.93436	7.33733	6.50214	6.94634	8.05457	8.06637	8.2089	7.82656	8.2148	7.79073
124751	KRBA2	0.0138183	0.00713028	up	2.04726	2.04726	1.03369	6.41649	4.86102	6.69466	6.26019	6.56214	6.51771	7.37867	7.47578	6.75266	7.56831	6.81345	7.52553
84942	WDR73	7.40945e-05	1.28591e-05	up	2.04712	2.04712	1.03359	8.41755	7.92504	8.65121	8.53353	8.13812	8.18109	9.29341	9.57773	9.45946	9.127	9.4797	9.11081
53	ACP2	0.00276916	0.00109382	up	2.04709	2.04709	1.03357	8.09689	7.48347	8.40149	8.46182	7.28786	7.53915	8.77146	9.4223	9.00129	8.74416	8.90115	8.63176
51426	POLK	2.14618e-05	2.6838e-06	up	2.04582	2.04582	1.03268	8.14406	7.78707	7.95135	7.71059	7.78311	8.23961	8.78609	8.98187	8.81977	9.19312	8.84714	9.18386
83886	PRSS27	0.0263332	0.0150105	up	2.04557	2.04557	1.0325	2.96669	2.87383	4.4607	4.74562	3.37787	4.29532	4.51632	4.63802	4.52026	5.34131	4.70888	5.19026
283624	LINC00641	0.00135929	0.000468505	up	2.04469	2.04469	1.03188	8.3574	9.00007	8.47307	8.67339	7.86636	8.1356	9.04047	9.61987	9.77908	9.24102	9.80579	9.21095
57524	CASKIN1	0.000306985	7.59127e-05	up	2.04422	2.04422	1.03155	7.01148	7.24485	7.35315	6.89246	7.2561	7.43224	7.88391	8.78493	8.40327	7.95112	8.38898	7.9674
28988	DBNL	0.000135293	2.76008e-05	up	2.04386	2.04386	1.0313	8.22593	8.38307	8.93772	8.17743	8.34038	7.95828	9.38814	9.67237	9.32406	9.27846	9.2872	9.26036
79986	ZNF702P	0.00490438	0.00215819	up	2.04384	2.04384	1.03128	6.6966	6.51769	7.35535	6.69315	6.10636	6.88028	8.53623	8.10368	7.58099	7.24911	7.58745	7.37965
56890	MDM1	9.37925e-06	9.27471e-07	up	2.0434	2.0434	1.03097	7.98266	7.37741	7.78108	7.60754	7.48438	7.9257	8.6505	8.67449	8.72642	8.76685	8.69684	8.82949
6050	RNH1	0.000478723	0.000131525	up	2.04281	2.04281	1.03056	7.85933	8.03956	7.7941	8.7092	8.65143	7.79782	9.01432	9.12422	9.14828	9.28994	9.21316	9.24487
23513	SCRIB	0.00211999	0.000794162	up	2.04229	2.04229	1.03019	9.9981	10.085	10.048	10.5002	10.385	9.85761	10.965	11.5201	11.6748	10.6474	11.6369	10.6108
374879	ZNF699	0.00131991	0.000452386	up	2.04073	2.04073	1.02908	5.77906	6.0397	6.6662	6.84224	6.27628	6.30646	7.31093	7.34206	7.10212	7.73431	6.89395	7.70107
79573	TTC13	0.000601226	0.000174653	up	2.03929	2.03929	1.02807	7.69994	7.33591	7.28625	7.80426	7.63498	8.03574	8.865	8.85219	8.88556	8.17073	8.94399	8.24803
255812	SDHAP1	0.000448922	0.000121935	up	2.03887	2.03887	1.02777	6.72393	6.78174	6.89278	6.61968	6.49868	6.62281	7.45085	8.23466	7.9791	7.40344	8.0162	7.22199
54832	VPS13C	0.000516689	0.000144537	up	2.03866	2.03866	1.02762	9.64445	9.46582	9.67907	9.66884	9.27918	10.0411	10.3957	11.2688	10.351	10.7523	10.3661	10.8103
441124	GTF2IP20	0.000323264	8.11162e-05	up	2.03715	2.03715	1.02655	6.89454	7.14062	6.94132	6.79126	5.989	6.63319	7.68006	7.9109	7.82935	7.68503	7.75752	7.68637
643749	TRAF3IP2-AS1	0.000385131	0.000100878	up	2.03683	2.03683	1.02632	7.08189	6.78497	6.87447	6.26094	7.03183	6.86963	8.19838	7.48981	8.08414	7.74304	8.02912	7.51718
11064	CNTRL	1.58913e-05	1.8371e-06	up	2.03654	2.03654	1.02612	9.3275	8.9301	8.93026	8.62773	9.09573	9.15296	10.0581	10.1761	9.88553	10.1111	9.88466	10.1056
284252	KCTD1	1.04871e-05	1.07674e-06	up	2.03518	2.03518	1.02516	7.45501	7.65519	7.74327	7.53562	7.18275	7.23392	8.72	8.37189	8.51484	8.43655	8.45839	8.45503
90324	CCDC97	6.90322e-06	6.19001e-07	up	2.03449	2.03449	1.02467	8.62296	8.30635	8.68925	8.3133	8.37314	8.16979	9.49246	9.29886	9.63515	9.33576	9.51487	9.3457
4795	NFKBIL1	0.00604688	0.00274909	up	2.03389	2.03389	1.02424	7.27325	6.68794	7.02214	6.39769	5.91371	7.46524	7.96027	7.72332	7.50274	8.12518	7.43718	8.15672
149076	ZNF362	8.95415e-05	1.64612e-05	up	2.03296	2.03296	1.02358	8.38159	7.60669	8.16525	7.91554	7.64755	7.72621	9.07521	8.88001	9.04469	8.7091	9.02501	8.85032
326625	MMAB	0.000601654	0.000174959	up	2.03283	2.03283	1.02349	8.05208	7.62872	7.98063	8.34594	8.46077	8.29532	9.22325	8.8211	8.82153	9.54603	8.96727	9.52521
[truncated: 2,097 more rows]
