# Supplementary material for: Role of miRNA-mRNA Interaction in Neural Stem Cell Differentiation of Induced Pluripotent Stem Cells
Source: Int J Mol Sci. 2020 Sep 23;21(19):6980. doi: 10.3390/ijms21196980 (PMC7582477; doi:10.3390/ijms21196980)
Supplement: Supplementary file 1 [file ijms-21-06980-s001.zip › SupplementaryFiles/Table S2.xlsx]

## Sheet: Supplementary table S2
Table S2: A total of 513 miRNA-mRNA interactions between 30 mature miRNA families and their predicted 456 mRNA targets that were DE between iPSCs and their differentiated NSCs.
S.No.	miRNA	Symbol	miRNA Expression Log Ratio	Source Data Base	Target Prediction Confidence	mRNA Entrez ID	mRNA Gene Symbol	mRNA Expression Log Ratio	Associated Pathway
1	hsa-mir-10a; hsa-mir-10b	miR-10a-5p (and other miRNAs w/seed ACCCUGU)	7.204	TargetScan Human	High (predicted)	384	ARG2	-1.119	Arginine Degradation I (Arginase Pathway),Arginine Degradation VI (Arginase 2 Pathway),Citrulline Biosynthesis,Estrogen Receptor Signaling,IL-10 Signaling,LXR/RXR Activation,Nitric Oxide Signaling in the Cardiovascular System,Production of Nitric Oxide and Reactive Oxygen Species in Macrophages,Sirtuin Signaling Pathway,Superpathway of Citrulline Metabolism,Urea Cycle
2		miR-10a-5p (and other miRNAs w/seed ACCCUGU)	7.204	TargetScan Human	High (predicted)	79642	ARSJ	-2.704
3		miR-10a-5p (and other miRNAs w/seed ACCCUGU)	7.204	TargetScan Human	High (predicted)	627	BDNF	-2.051	Axonal Guidance Signaling,CDK5 Signaling,Corticotropin Releasing Hormone Signaling,Human Embryonic Stem Cell Pluripotency,Huntington's Disease Signaling,Neuroinflammation Signaling Pathway,Neuropathic Pain Signaling In Dorsal Horn Neurons,Neurotrophin/TRK Signaling,PEDF Signaling,Synaptogenesis Signaling Pathway,Thyroid Cancer Signaling,White Adipose Tissue Browning Pathway
4		miR-10a-5p (and other miRNAs w/seed ACCCUGU)	7.204	TargetScan Human	High (predicted)	253559	CADM2	-1.59
5		miR-10a-5p (and other miRNAs w/seed ACCCUGU)	7.204	TargetScan Human	High (predicted)	10164	CHST4	-6.795	Chondroitin Sulfate Biosynthesis,Chondroitin Sulfate Biosynthesis (Late Stages),Dermatan Sulfate Biosynthesis,Dermatan Sulfate Biosynthesis (Late Stages),Heparan Sulfate Biosynthesis,Heparan Sulfate Biosynthesis (Late Stages),LPS/IL-1 Mediated Inhibition of RXR Function,Xenobiotic Metabolism CAR Signaling Pathway,Xenobiotic Metabolism PXR Signaling Pathway,Xenobiotic Metabolism Signaling
6		miR-10a-5p (and other miRNAs w/seed ACCCUGU)	7.204	TargetScan Human	High (predicted)	1264	CNN1	-1.095
7		miR-10a-5p (and other miRNAs w/seed ACCCUGU)	7.204	TargetScan Human	High (predicted)	113828	FAM83F	-6.593
8		miR-10a-5p (and other miRNAs w/seed ACCCUGU)	7.204	TargetScan Human	High (predicted)	348980	HCN1	-3.605
9		miR-10a-5p (and other miRNAs w/seed ACCCUGU)	7.204	TargetScan Human	High (predicted)	376267	RAB15	-1.777
10		miR-10a-5p (and other miRNAs w/seed ACCCUGU)	7.204	TargetScan Human	High (predicted)	7732	RNF112	-1.362
11		miR-10a-5p (and other miRNAs w/seed ACCCUGU)	7.204	TargetScan Human	High (predicted)	6096	RORB	-2.421	Melatonin Signaling
12		miR-10a-5p (and other miRNAs w/seed ACCCUGU)	7.204	TargetScan Human	High (predicted)	79856	SNX22	-1.758
13		miR-10a-5p (and other miRNAs w/seed ACCCUGU)	7.204	TargetScan Human	High (predicted)	340348	TSPAN33	-1.914
14	hsa-mir-1269a	miR-1269a (and other miRNAs w/seed UGGACUG)	4.355	TargetScan Human	High (predicted)	100505621	C11orf72	-1.652
15		miR-1269a (and other miRNAs w/seed UGGACUG)	4.355	TargetScan Human	High (predicted)	1618	DAZL	-3.989
16		miR-1269a (and other miRNAs w/seed UGGACUG)	4.355	TargetScan Human	High (predicted)	2004	ELK3	-1.539	ERK/MAPK Signaling,HGF Signaling,Senescence Pathway,Telomerase Signaling
17		miR-1269a (and other miRNAs w/seed UGGACUG)	4.355	TargetScan Human	High (predicted)	112703	FAM71E1	-1.312
18		miR-1269a (and other miRNAs w/seed UGGACUG)	4.355	TargetScan Human	High (predicted)	2308	FOXO1	-3.257	14-3-3-mediated Signaling,Adipogenesis pathway,AMPK Signaling,Angiopoietin Signaling,B Cell Receptor Signaling,Cancer Drug Resistance By Drug Efflux,Cell Cycle: G1/S Checkpoint Regulation,Docosahexaenoic Acid (DHA) Signaling,ErbB Signaling,ErbB2-ErbB3 Signaling,Estrogen Receptor Signaling,FXR/RXR Activation,Glioblastoma Multiforme Signaling,Hepatic Fibrosis Signaling Pathway,HER-2 Signaling in Br…
19		miR-1269a (and other miRNAs w/seed UGGACUG)	4.355	TargetScan Human	High (predicted)	2568	GABRP	-6.305	GABA Receptor Signaling,Neuroinflammation Signaling Pathway
20		miR-1269a (and other miRNAs w/seed UGGACUG)	4.355	TargetScan Human	High (predicted)	79442	LRRC2	-6.155
21		miR-1269a (and other miRNAs w/seed UGGACUG)	4.355	TargetScan Human	High (predicted)	4277	MICB	-2.27	Crosstalk between Dendritic Cells and Natural Killer Cells,Natural Killer Cell Signaling
22		miR-1269a (and other miRNAs w/seed UGGACUG)	4.355	TargetScan Human	High (predicted)	147699	PPM1N	-3.649
23		miR-1269a (and other miRNAs w/seed UGGACUG)	4.355	TargetScan Human	High (predicted)	100527943	TGIF2-RAB5IF	-7.411
24	hsa-mir-130b	miR-130a-3p (and other miRNAs w/seed AGUGCAA)	1.262	TargetScan Human	High (predicted)	79624	ARMT1	-1.107
25		miR-130a-3p (and other miRNAs w/seed AGUGCAA)	1.262	TargetScan Human	High (predicted)	387882	C12orf75	-1.205
26		miR-130a-3p (and other miRNAs w/seed AGUGCAA)	1.262	TargetScan Human	High (predicted)	716	C1S	-1.751	Acute Phase Response Signaling,Complement System
27		miR-130a-3p (and other miRNAs w/seed AGUGCAA)	1.262	TargetScan Human	High (predicted)	150590	C2orf15	-2.143
28		miR-130a-3p (and other miRNAs w/seed AGUGCAA)	1.262	TargetScan Human	High (predicted)	1040	CDS1	-3.161	CDP-diacylglycerol Biosynthesis I,Phosphatidylglycerol Biosynthesis II (Non-plastidic)
29		miR-130a-3p (and other miRNAs w/seed AGUGCAA)	1.262	TargetScan Human	High (predicted)	92126	DSEL	-1.437	Dermatan Sulfate Biosynthesis,Dermatan Sulfate Biosynthesis (Late Stages)
30		miR-130a-3p (and other miRNAs w/seed AGUGCAA)	1.262	TargetScan Human	High (predicted)	59084	ENPP5	-3.227
31		miR-130a-3p (and other miRNAs w/seed AGUGCAA)	1.262	TargetScan Human	High (predicted)	9615	GDA	-3.914	Guanosine Nucleotides Degradation III,Purine Nucleotides Degradation II (Aerobic)
32		miR-130a-3p (and other miRNAs w/seed AGUGCAA)	1.262	TargetScan Human	High (predicted)	2697	GJA1	-1.744	Gap Junction Signaling,Ovarian Cancer Signaling,Wnt/β-catenin Signaling
33		miR-130a-3p (and other miRNAs w/seed AGUGCAA)	1.262	TargetScan Human	High (predicted)	92292	GLYATL1	-1.948
34		miR-130a-3p (and other miRNAs w/seed AGUGCAA)	1.262	TargetScan Human	High (predicted)	26959	HBP1	-1.119	Senescence Pathway
35		miR-130a-3p (and other miRNAs w/seed AGUGCAA)	1.262	TargetScan Human	High (predicted)	222537	HS3ST5	-2.61	Chondroitin Sulfate Biosynthesis,Chondroitin Sulfate Biosynthesis (Late Stages),Dermatan Sulfate Biosynthesis,Dermatan Sulfate Biosynthesis (Late Stages),Heparan Sulfate Biosynthesis,Heparan Sulfate Biosynthesis (Late Stages),LPS/IL-1 Mediated Inhibition of RXR Function,Xenobiotic Metabolism CAR Signaling Pathway,Xenobiotic Metabolism PXR Signaling Pathway,Xenobiotic Metabolism Signaling
36		miR-130a-3p (and other miRNAs w/seed AGUGCAA)	1.262	TargetScan Human	High (predicted)	3720	JARID2	-2.731	HOTAIR Regulatory Pathway,Role of Oct4 in Mammalian Embryonic Stem Cell Pluripotency
37		miR-130a-3p (and other miRNAs w/seed AGUGCAA)	1.262	TargetScan Human	High (predicted)	84541	KBTBD8	-1.947
38		miR-130a-3p (and other miRNAs w/seed AGUGCAA)	1.262	TargetScan Human	High (predicted)	3766	KCNJ10	-2.636	Dopamine-DARPP32 Feedback in cAMP Signaling
39		miR-130a-3p (and other miRNAs w/seed AGUGCAA)	1.262	TargetScan Human	High (predicted)	4233	MET	-3.176	Axonal Guidance Signaling,Clathrin-mediated Endocytosis Signaling,Epithelial Adherens Junction Signaling,FGF Signaling,Hepatic Fibrosis / Hepatic Stellate Cell Activation,HGF Signaling,HIF1α Signaling,HOTAIR Regulatory Pathway,IL-15 Production,IL-7 Signaling Pathway,Macropinocytosis Signaling,Regulation Of The Epithelial Mesenchymal Transition By Growth Factors Pathway,Regulation of the Epithelia…
40		miR-130a-3p (and other miRNAs w/seed AGUGCAA)	1.262	TargetScan Human	High (predicted)	4884	NPTX1	-3.436
41		miR-130a-3p (and other miRNAs w/seed AGUGCAA)	1.262	TargetScan Human	High (predicted)	5291	PIK3CB	-1.227	14-3-3-mediated Signaling,3-phosphoinositide Biosynthesis,Actin Cytoskeleton Signaling,Acute Myeloid Leukemia Signaling,Acute Phase Response Signaling,Adrenomedullin signaling pathway,Aldosterone Signaling in Epithelial Cells,AMPK Signaling,Amyotrophic Lateral Sclerosis Signaling,Angiopoietin Signaling,Antiproliferative Role of Somatostatin Receptor 2,Apelin Cardiomyocyte Signaling Pathway,Apelin…
42		miR-130a-3p (and other miRNAs w/seed AGUGCAA)	1.262	TargetScan Human	High (predicted)	55529	PIP4P2	-1.985	3-phosphoinositide Degradation,D-myo-inositol-5-phosphate Metabolism,Superpathway of Inositol Phosphate Compounds
43		miR-130a-3p (and other miRNAs w/seed AGUGCAA)	1.262	TargetScan Human	High (predicted)	56937	PMEPA1	-5.415	TGF-β Signaling
44		miR-130a-3p (and other miRNAs w/seed AGUGCAA)	1.262	TargetScan Human	High (predicted)	5463	POU6F1	-1.698
45		miR-130a-3p (and other miRNAs w/seed AGUGCAA)	1.262	TargetScan Human	High (predicted)	54458	PRR13	-1.047
46		miR-130a-3p (and other miRNAs w/seed AGUGCAA)	1.262	TargetScan Human	High (predicted)	152503	SH3D19	-1.004
47		miR-130a-3p (and other miRNAs w/seed AGUGCAA)	1.262	TargetScan Human	High (predicted)	23446	SLC44A1	-1.903
48		miR-130a-3p (and other miRNAs w/seed AGUGCAA)	1.262	TargetScan Human	High (predicted)	6533	SLC6A6	-2.673
49		miR-130a-3p (and other miRNAs w/seed AGUGCAA)	1.262	TargetScan Human	High (predicted)	26136	TES	-2.475
50		miR-130a-3p (and other miRNAs w/seed AGUGCAA)	1.262	TargetScan Human	High (predicted)	7764	ZNF217	-1.125	Sumoylation Pathway
51	hsa-mir-148a	miR-148a-3p (and other miRNAs w/seed CAGUGCA)	-1.829	TargetScan Human	High (predicted)	27245	AHDC1	1.891
52		miR-148a-3p (and other miRNAs w/seed CAGUGCA)	-1.829	TargetScan Human	High (predicted)	57561	ARRDC3	2.799
53		miR-148a-3p (and other miRNAs w/seed CAGUGCA)	-1.829	TargetScan Human	High (predicted)	493	ATP2B4	1.489	Calcium Signaling,Calcium Transport I
54		miR-148a-3p (and other miRNAs w/seed CAGUGCA)	-1.829	TargetScan Human	High (predicted)	80114	BICC1	2.08
55		miR-148a-3p (and other miRNAs w/seed CAGUGCA)	-1.829	TargetScan Human	High (predicted)	154743	BMT2	1.373
56		miR-148a-3p (and other miRNAs w/seed CAGUGCA)	-1.829	TargetScan Human	High (predicted)	22903	BTBD3	1.181
57		miR-148a-3p (and other miRNAs w/seed CAGUGCA)	-1.829	TargetScan Human	High (predicted)	1005	CDH7	2.458	Gα12/13 Signaling,RhoGDI Signaling,Signaling by Rho Family GTPases,Synaptogenesis Signaling Pathway
58		miR-148a-3p (and other miRNAs w/seed CAGUGCA)	-1.829	TargetScan Human	High (predicted)	23097	CDK19	1.352	Cell Cycle Control of Chromosomal Replication,Molecular Mechanisms of Cancer
59		miR-148a-3p (and other miRNAs w/seed CAGUGCA)	-1.829	TargetScan Human	High (predicted)	152330	CNTN4	2.558
60		miR-148a-3p (and other miRNAs w/seed CAGUGCA)	-1.829	TargetScan Human	High (predicted)	11258	DCTN3	1.994
61		miR-148a-3p (and other miRNAs w/seed CAGUGCA)	-1.829	TargetScan Human	High (predicted)	1996	ELAVL4	2.632
62		miR-148a-3p (and other miRNAs w/seed CAGUGCA)	-1.829	TargetScan Human	High (predicted)	3680	ITGA9	1.992	Caveolar-mediated Endocytosis Signaling,Integrin Signaling,Paxillin Signaling
63		miR-148a-3p (and other miRNAs w/seed CAGUGCA)	-1.829	TargetScan Human	High (predicted)	9388	LIPG	1.295	Phospholipases,Retinol Biosynthesis,Triacylglycerol Degradation
64		miR-148a-3p (and other miRNAs w/seed CAGUGCA)	-1.829	TargetScan Human	High (predicted)	4036	LRP2	4.471
65		miR-148a-3p (and other miRNAs w/seed CAGUGCA)	-1.829	TargetScan Human	High (predicted)	9555	MACROH2A1	1.094	Kinetochore Metaphase Signaling Pathway
66		miR-148a-3p (and other miRNAs w/seed CAGUGCA)	-1.829	TargetScan Human	High (predicted)	9935	MAFB	2.996
67		miR-148a-3p (and other miRNAs w/seed CAGUGCA)	-1.829	TargetScan Human	High (predicted)	22808	MRAS	1.177	14-3-3-mediated Signaling,Actin Cytoskeleton Signaling,Actin Nucleation by ARP-WASP Complex,Acute Myeloid Leukemia Signaling,Acute Phase Response Signaling,Adrenomedullin signaling pathway,Agrin Interactions at Neuromuscular Junction,AMPK Signaling,Androgen Signaling,Angiopoietin Signaling,Antiproliferative Role of Somatostatin Receptor 2,Apelin Endothelial Signaling Pathway,Apelin Muscle Signali…
68		miR-148a-3p (and other miRNAs w/seed CAGUGCA)	-1.829	TargetScan Human	High (predicted)	4693	NDP	4.745	PCP pathway
69		miR-148a-3p (and other miRNAs w/seed CAGUGCA)	-1.829	TargetScan Human	High (predicted)	51199	NIN	1.878
70		miR-148a-3p (and other miRNAs w/seed CAGUGCA)	-1.829	TargetScan Human	High (predicted)	9241	NOG	6.687	BMP signaling pathway,Factors Promoting Cardiogenesis in Vertebrates,Human Embryonic Stem Cell Pluripotency
71		miR-148a-3p (and other miRNAs w/seed CAGUGCA)	-1.829	TargetScan Human	High (predicted)	8829	NRP1	3.786	Axonal Guidance Signaling,Semaphorin Neuronal Repulsive Signaling Pathway,Semaphorin Signaling in Neurons,VEGF Family Ligand-Receptor Interactions
72		miR-148a-3p (and other miRNAs w/seed CAGUGCA)	-1.829	TargetScan Human	High (predicted)	79596	OBI1	1.342
73		miR-148a-3p (and other miRNAs w/seed CAGUGCA)	-1.829	TargetScan Human	High (predicted)	5454	POU3F2	5.05
74		miR-148a-3p (and other miRNAs w/seed CAGUGCA)	-1.829	TargetScan Human	High (predicted)	51209	RAB9B	1.971	AMPK Signaling
75		miR-148a-3p (and other miRNAs w/seed CAGUGCA)	-1.829	TargetScan Human	High (predicted)	56963	RGMA	1.403
76		miR-148a-3p (and other miRNAs w/seed CAGUGCA)	-1.829	TargetScan Human	High (predicted)	1901	S1PR1	2.946	Breast Cancer Regulation by Stathmin1,cAMP-mediated signaling,Ceramide Signaling,G-Protein Coupled Receptor Signaling,Gαi Signaling,Human Embryonic Stem Cell Pluripotency,Sphingosine-1-phosphate Signaling,Th1 and Th2 Activation Pathway,Th2 Pathway
77		miR-148a-3p (and other miRNAs w/seed CAGUGCA)	-1.829	TargetScan Human	High (predicted)	91404	SESTD1	1.109
78		miR-148a-3p (and other miRNAs w/seed CAGUGCA)	-1.829	TargetScan Human	High (predicted)	57213	SPRYD7	1.067
79		miR-148a-3p (and other miRNAs w/seed CAGUGCA)	-1.829	TargetScan Human	High (predicted)	7352	UCP3	2.613	TR/RXR Activation
80		miR-148a-3p (and other miRNAs w/seed CAGUGCA)	-1.829	TargetScan Human	High (predicted)	22911	WDR47	1.931
81		miR-148a-3p (and other miRNAs w/seed CAGUGCA)	-1.829	TargetScan Human	High (predicted)	114991	ZNF618	1.387
82	hsa-mir-149	miR-149-5p (miRNAs w/seed CUGGCUC)	1.787	TargetScan Human	High (predicted)	27106	ARRDC2	-1.955
83	hsa-mir-149	miR-149-5p (miRNAs w/seed CUGGCUC)	1.787	TargetScan Human	High (predicted)	686	BTD	-1.892
84	hsa-mir-149	miR-149-5p (miRNAs w/seed CUGGCUC)	1.787	TargetScan Human	High (predicted)	79993	ELOVL7	-4.443
85	hsa-mir-149	miR-149-5p (miRNAs w/seed CUGGCUC)	1.787	TargetScan Human	High (predicted)	2065	ERBB3	-1.638	Agrin Interactions at Neuromuscular Junction,ErbB Signaling,ErbB2-ErbB3 Signaling,HER-2 Signaling in Breast Cancer,IL-15 Production,Neuregulin Signaling,Sperm Motility
86	hsa-mir-149	miR-149-5p (miRNAs w/seed CUGGCUC)	1.787	TargetScan Human	High (predicted)	80004	ESRP2	-7.258	Regulation Of The Epithelial Mesenchymal Transition By Growth Factors Pathway,Regulation of the Epithelial-Mesenchymal Transition Pathway
87	hsa-mir-149	miR-149-5p (miRNAs w/seed CUGGCUC)	1.787	TargetScan Human	High (predicted)	113828	FAM83F	-6.593
88	hsa-mir-149	miR-149-5p (miRNAs w/seed CUGGCUC)	1.787	TargetScan Human	High (predicted)	25940	FAM98A	-1.221
89	hsa-mir-149	miR-149-5p (miRNAs w/seed CUGGCUC)	1.787	TargetScan Human	High (predicted)	92292	GLYATL1	-1.948
90	hsa-mir-149	miR-149-5p (miRNAs w/seed CUGGCUC)	1.787	TargetScan Human	High (predicted)	9910	RABGAP1L	-2.477
91	hsa-mir-149	miR-149-5p (miRNAs w/seed CUGGCUC)	1.787	TargetScan Human	High (predicted)	6457	SH3GL3	-3.696	Clathrin-mediated Endocytosis Signaling,Huntington's Disease Signaling,Mechanisms of Viral Exit from Host Cells
92	hsa-mir-149	miR-149-5p (miRNAs w/seed CUGGCUC)	1.787	TargetScan Human	High (predicted)	23428	SLC7A8	-3.428
93	hsa-mir-149	miR-149-5p (miRNAs w/seed CUGGCUC)	1.787	TargetScan Human	High (predicted)	6620	SNCB	-3.705	Synaptogenesis Signaling Pathway
94	hsa-mir-149	miR-149-5p (miRNAs w/seed CUGGCUC)	1.787	TargetScan Human	High (predicted)	6850	SYK	-4.627	B Cell Receptor Signaling,CD28 Signaling in T Helper Cells,CTLA4 Signaling in Cytotoxic T Lymphocytes,Fc Epsilon RI Signaling,Fcγ Receptor-mediated Phagocytosis in Macrophages and Monocytes,FcγRIIB Signaling in B Lymphocytes,GP6 Signaling Pathway,IL-15 Production,IL-15 Signaling,IL-2 Signaling,Natural Killer Cell Signaling,Neuroinflammation Signaling Pathway,p70S6K Signaling,Phagosome Formation,P…
95	hsa-mir-149	miR-149-5p (miRNAs w/seed CUGGCUC)	1.787	TargetScan Human	High (predicted)	127833	SYT2	-1.649	Synaptogenesis Signaling Pathway,TR/RXR Activation
96		miR-149-5p (miRNAs w/seed CUGGCUC)	1.787	TargetScan Human	High (predicted)	389114	ZNF662	-2.017
97	hsa-mir-106a; has-mir-20b	miR-17-5p (and other miRNAs w/seed AAAGUGC)	1.081	TargetScan Human	High (predicted)	479	ATP12A	-4.434
98		miR-17-5p (and other miRNAs w/seed AAAGUGC)	1.081	Ingenuity Expert Findings,TargetScan Human	Experimentally Observed,High (predicted)	25805	BAMBI	-1.866	Hepatic Fibrosis / Hepatic Stellate Cell Activation,Hepatic Fibrosis Signaling Pathway
99		miR-17-5p (and other miRNAs w/seed AAAGUGC)	1.081	TargetScan Human	High (predicted)	94032	CAMK2N2	-1.915
100		miR-17-5p (and other miRNAs w/seed AAAGUGC)	1.081	TargetScan Human	High (predicted)	1513	CTSK	-1.391	Autophagy,Phagosome Maturation,Role of Osteoblasts, Osteoclasts and Chondrocytes in Rheumatoid Arthritis
101		miR-17-5p (and other miRNAs w/seed AAAGUGC)	1.081	TargetScan Human	High (predicted)	6372	CXCL6	-2.598	Agranulocyte Adhesion and Diapedesis,Granulocyte Adhesion and Diapedesis,IL-17A Signaling in Airway Cells,Role of IL-17A in Arthritis,Role of IL-17A in Psoriasis,Role of IL-17F in Allergic Inflammatory Airway Diseases
102		miR-17-5p (and other miRNAs w/seed AAAGUGC)	1.081	TargetScan Human	High (predicted)	112399	EGLN3	-2.785	HIF1α Signaling,Renal Cell Carcinoma Signaling
103		miR-17-5p (and other miRNAs w/seed AAAGUGC)	1.081	TargetScan Human	High (predicted)	59084	ENPP5	-3.227
104		miR-17-5p (and other miRNAs w/seed AAAGUGC)	1.081	TargetScan Human	High (predicted)	26049	FAM169A	-2.24
105		miR-17-5p (and other miRNAs w/seed AAAGUGC)	1.081	Ingenuity Expert Findings,TargetScan Human	Experimentally Observed,High (predicted)	26959	HBP1	-1.119	Senescence Pathway
106		miR-17-5p (and other miRNAs w/seed AAAGUGC)	1.081	TargetScan Human	High (predicted)	57574	MARCHF4	-1.233
107		miR-17-5p (and other miRNAs w/seed AAAGUGC)	1.081	TarBase,miRecords	Experimentally Observed	29116	MYLIP	-2.606	LXR/RXR Activation
108		miR-17-5p (and other miRNAs w/seed AAAGUGC)	1.081	TargetScan Human	High (predicted)	4978	OPCML	-1.311
109		miR-17-5p (and other miRNAs w/seed AAAGUGC)	1.081	TargetScan Human	High (predicted)	5214	PFKP	-1.77	AMPK Signaling,Glycolysis I,TR/RXR Activation
110		miR-17-5p (and other miRNAs w/seed AAAGUGC)	1.081	TargetScan Human	High (predicted)	10622	POLR3G	-4.2
111		miR-17-5p (and other miRNAs w/seed AAAGUGC)	1.081	TargetScan Human	High (predicted)	222171	PRR15	-5.255
112		miR-17-5p (and other miRNAs w/seed AAAGUGC)	1.081	TargetScan Human	High (predicted)	401474	SAMD12	-1.303
113		miR-17-5p (and other miRNAs w/seed AAAGUGC)	1.081	TargetScan Human	High (predicted)	57030	SLC17A7	-2.433	Glutamate Receptor Signaling
114		miR-17-5p (and other miRNAs w/seed AAAGUGC)	1.081	TargetScan Human	High (predicted)	22865	SLITRK3	-3.32
115		miR-17-5p (and other miRNAs w/seed AAAGUGC)	1.081	TargetScan Human	High (predicted)	8878	SQSTM1	-1.116	Autophagy,FAT10 Signaling Pathway,NRF2-mediated Oxidative Stress Response,Senescence Pathway
116		miR-17-5p (and other miRNAs w/seed AAAGUGC)	1.081	TargetScan Human	High (predicted)	27242	TNFRSF21	-1.153	Death Receptor Signaling,Tec Kinase Signaling
117		miR-17-5p (and other miRNAs w/seed AAAGUGC)	1.081	TargetScan Human	High (predicted)	10210	TOPORS	-1.016
118		miR-17-5p (and other miRNAs w/seed AAAGUGC)	1.081	TargetScan Human	High (predicted)	79805	VASH2	-3.017
119		miR-17-5p (and other miRNAs w/seed AAAGUGC)	1.081	TargetScan Human	High (predicted)	7436	VLDLR	-1.273	FXR/RXR Activation,Reelin Signaling in Neurons,Synaptogenesis Signaling Pathway
120	hsa-mir-182	miR-182-5p (and other miRNAs w/seed UUGGCAA)	-1.847	TargetScan Human,miRecords	Experimentally Observed,High (predicted)	112	ADCY6	1.475	Adrenomedullin signaling pathway,Apelin Adipocyte Signaling Pathway,Apelin Endothelial Signaling Pathway,cAMP-mediated signaling,Cardiac Hypertrophy Signaling,Cardiac Hypertrophy Signaling (Enhanced),Cardiac β-adrenergic Signaling,CDK5 Signaling,Cellular Effects of Sildenafil (Viagra),Colorectal Cancer Metastasis Signaling,Corticotropin Releasing Hormone Signaling,CREB Signaling in Neurons,CXCR4 …
121		miR-182-5p (and other miRNAs w/seed UUGGCAA)	-1.847	TargetScan Human	High (predicted)	152	ADRA2C	1.002	AMPK Signaling,Breast Cancer Regulation by Stathmin1,cAMP-mediated signaling,Cardiac Hypertrophy Signaling,Cardiac Hypertrophy Signaling (Enhanced),G-Protein Coupled Receptor Signaling,Gαi Signaling
122		miR-182-5p (and other miRNAs w/seed UUGGCAA)	-1.847	TargetScan Human	High (predicted)	321	APBA2	2.096
123		miR-182-5p (and other miRNAs w/seed UUGGCAA)	-1.847	TargetScan Human	High (predicted)	395	ARHGAP6	4.197	Leukocyte Extravasation Signaling,RhoA Signaling,RhoGDI Signaling
124		miR-182-5p (and other miRNAs w/seed UUGGCAA)	-1.847	TargetScan Human	High (predicted)	285598	ARL10	1.533
125		miR-182-5p (and other miRNAs w/seed UUGGCAA)	-1.847	TargetScan Human	High (predicted)	11016	ATF7	1.092	PI3K Signaling in B Lymphocytes
126		miR-182-5p (and other miRNAs w/seed UUGGCAA)	-1.847	TargetScan Human	High (predicted)	493	ATP2B4	1.489	Calcium Signaling,Calcium Transport I
127		miR-182-5p (and other miRNAs w/seed UUGGCAA)	-1.847	TargetScan Human	High (predicted)	653	BMP5	6.052	Axonal Guidance Signaling,Basal Cell Carcinoma Signaling,BMP signaling pathway,Cardiomyocyte Differentiation via BMP Receptors,Factors Promoting Cardiogenesis in Vertebrates,Human Embryonic Stem Cell Pluripotency,Iron homeostasis signaling pathway,Molecular Mechanisms of Cancer,Role of NANOG in Mammalian Embryonic Stem Cell Pluripotency,Role of Osteoblasts, Osteoclasts and Chondrocytes in Rheumat…
128		miR-182-5p (and other miRNAs w/seed UUGGCAA)	-1.847	TargetScan Human	High (predicted)	658	BMPR1B	3.002	BMP signaling pathway,Cardiomyocyte Differentiation via BMP Receptors,Factors Promoting Cardiogenesis in Vertebrates,Iron homeostasis signaling pathway,Molecular Mechanisms of Cancer,NF-κB Signaling,PTEN Signaling,Role of NANOG in Mammalian Embryonic Stem Cell Pluripotency,STAT3 Pathway,TGF-β Signaling
129		miR-182-5p (and other miRNAs w/seed UUGGCAA)	-1.847	TargetScan Human	High (predicted)	55450	CAMK2N1	1.407
130		miR-182-5p (and other miRNAs w/seed UUGGCAA)	-1.847	TargetScan Human	High (predicted)	60677	CELF6	3.269
131		miR-182-5p (and other miRNAs w/seed UUGGCAA)	-1.847	TargetScan Human	High (predicted)	253738	EBF3	3.819
132		miR-182-5p (and other miRNAs w/seed UUGGCAA)	-1.847	TargetScan Human	High (predicted)	54583	EGLN1	1.07	HIF1α Signaling
133		miR-182-5p (and other miRNAs w/seed UUGGCAA)	-1.847	TargetScan Human	High (predicted)	116349	EXOC3-AS1	1.287
134		miR-182-5p (and other miRNAs w/seed UUGGCAA)	-1.847	TargetScan Human	High (predicted)	7976	FZD3	1.833	Adipogenesis pathway,Axonal Guidance Signaling,Basal Cell Carcinoma Signaling,Breast Cancer Regulation by Stathmin1,Cardiac Hypertrophy Signaling (Enhanced),Colorectal Cancer Metastasis Signaling,Factors Promoting Cardiogenesis in Vertebrates,Glioblastoma Multiforme Signaling,Hepatic Fibrosis Signaling Pathway,Human Embryonic Stem Cell Pluripotency,Molecular Mechanisms of Cancer,Mouse Embryonic S…
135		miR-182-5p (and other miRNAs w/seed UUGGCAA)	-1.847	TargetScan Human	High (predicted)	2817	GPC1	1.045
136		miR-182-5p (and other miRNAs w/seed UUGGCAA)	-1.847	TargetScan Human	High (predicted)	2899	GRIK3	2.664	Amyotrophic Lateral Sclerosis Signaling,CREB Signaling in Neurons,Gap Junction Signaling,Glutamate Receptor Signaling
137		miR-182-5p (and other miRNAs w/seed UUGGCAA)	-1.847	TargetScan Human	High (predicted)	4254	KITLG	1.218	Acute Myeloid Leukemia Signaling,Hematopoiesis from Multipotent Stem Cells,Hematopoiesis from Pluripotent Stem Cells,Melanocyte Development and Pigmentation Signaling
138		miR-182-5p (and other miRNAs w/seed UUGGCAA)	-1.847	TargetScan Human	High (predicted)	83988	NCALD	3.385
139		miR-182-5p (and other miRNAs w/seed UUGGCAA)	-1.847	TargetScan Human	High (predicted)	23022	PALLD	1.128
140		miR-182-5p (and other miRNAs w/seed UUGGCAA)	-1.847	TargetScan Human	High (predicted)	5100	PCDH8	6.181
141		miR-182-5p (and other miRNAs w/seed UUGGCAA)	-1.847	TargetScan Human	High (predicted)	23089	PEG10	1.57
142		miR-182-5p (and other miRNAs w/seed UUGGCAA)	-1.847	TargetScan Human	High (predicted)	51196	PLCE1	4.064	14-3-3-mediated Signaling,Adrenomedullin signaling pathway,Aldosterone Signaling in Epithelial Cells,Antioxidant Action of Vitamin C,Apelin Cardiomyocyte Signaling Pathway,Axonal Guidance Signaling,Cardiac Hypertrophy Signaling,Cardiac Hypertrophy Signaling (Enhanced),Cellular Effects of Sildenafil (Viagra),CREB Signaling in Neurons,D-myo-inositol (1,4,5)-Trisphosphate Biosynthesis,D-myo-inositol…
143		miR-182-5p (and other miRNAs w/seed UUGGCAA)	-1.847	TargetScan Human	High (predicted)	9771	RAPGEF5	1.334
144		miR-182-5p (and other miRNAs w/seed UUGGCAA)	-1.847	TargetScan Human	High (predicted)	389432	SAMD5	3.751
145		miR-182-5p (and other miRNAs w/seed UUGGCAA)	-1.847	TargetScan Human	High (predicted)	80854	SETD7	1.605	Estrogen Receptor Signaling
146		miR-182-5p (and other miRNAs w/seed UUGGCAA)	-1.847	TargetScan Human	High (predicted)	204962	SLC44A5	2.133
147		miR-182-5p (and other miRNAs w/seed UUGGCAA)	-1.847	TargetScan Human	High (predicted)	6591	SNAI2	3.267	Endocannabinoid Cancer Inhibition Pathway,Epithelial Adherens Junction Signaling,HOTAIR Regulatory Pathway,ILK Signaling,p53 Signaling,Regulation Of The Epithelial Mesenchymal Transition By Growth Factors Pathway,Regulation Of The Epithelial Mesenchymal Transition In Development Pathway,Regulation of the Epithelial-Mesenchymal Transition Pathway
148		miR-182-5p (and other miRNAs w/seed UUGGCAA)	-1.847	TargetScan Human	High (predicted)	200162	SPAG17	2.871
149		miR-182-5p (and other miRNAs w/seed UUGGCAA)	-1.847	TargetScan Human	High (predicted)	22987	SV2C	4.043
150		miR-182-5p (and other miRNAs w/seed UUGGCAA)	-1.847	TargetScan Human	High (predicted)	29114	TAGLN3	3.057
151		miR-182-5p (and other miRNAs w/seed UUGGCAA)	-1.847	TargetScan Human	High (predicted)	284339	TMEM145	1.61
152		miR-182-5p (and other miRNAs w/seed UUGGCAA)	-1.847	TargetScan Human	High (predicted)	83604	TMEM47	1.4
153		miR-182-5p (and other miRNAs w/seed UUGGCAA)	-1.847	TargetScan Human	High (predicted)	677	ZFP36L1	1.458	Inhibition of ARE-Mediated mRNA Degradation Pathway,Senescence Pathway
154		miR-182-5p (and other miRNAs w/seed UUGGCAA)	-1.847	TargetScan Human	High (predicted)	23414	ZFPM2	3.922
155	hsa-mir-183	miR-183-5p (miRNAs w/seed AUGGCAC)	-1.919	TargetScan Human	High (predicted)	395	ARHGAP6	4.197	Leukocyte Extravasation Signaling,RhoA Signaling,RhoGDI Signaling
156		miR-183-5p (miRNAs w/seed AUGGCAC)	-1.919	TargetScan Human	High (predicted)	493	ATP2B4	1.489	Calcium Signaling,Calcium Transport I
157		miR-183-5p (miRNAs w/seed AUGGCAC)	-1.919	TargetScan Human	High (predicted)	81035	COLEC12	3.359	Role of PKR in Interferon Induction and Antiviral Response
158		miR-183-5p (miRNAs w/seed AUGGCAC)	-1.919	TargetScan Human	High (predicted)	58190	CTDSP1	1.33
159		miR-183-5p (miRNAs w/seed AUGGCAC)	-1.919	TargetScan Human	High (predicted)	54207	KCNK10	5.335
160		miR-183-5p (miRNAs w/seed AUGGCAC)	-1.919	TargetScan Human	High (predicted)	3776	KCNK2	3.606
161		miR-183-5p (miRNAs w/seed AUGGCAC)	-1.919	TargetScan Human	High (predicted)	134353	LSM11	1.578	Systemic Lupus Erythematosus Signaling
162		miR-183-5p (miRNAs w/seed AUGGCAC)	-1.919	TargetScan Human	High (predicted)	140733	MACROD2	1.777
163		miR-183-5p (miRNAs w/seed AUGGCAC)	-1.919	TargetScan Human	High (predicted)	80298	MTERF2	1.181
164		miR-183-5p (miRNAs w/seed AUGGCAC)	-1.919	TargetScan Human	High (predicted)	64067	NPAS3	1.843
165		miR-183-5p (miRNAs w/seed AUGGCAC)	-1.919	TargetScan Human	High (predicted)	5066	PAM	1.743
166		miR-183-5p (miRNAs w/seed AUGGCAC)	-1.919	TargetScan Human	High (predicted)	84333	PCGF5	1.436
167		miR-183-5p (miRNAs w/seed AUGGCAC)	-1.919	TargetScan Human	High (predicted)	5217	PFN2	1.159	Actin Cytoskeleton Signaling,Axonal Guidance Signaling,Integrin Signaling,PCP pathway,Regulation of Actin-based Motility by Rho,RhoA Signaling
168		miR-183-5p (miRNAs w/seed AUGGCAC)	-1.919	TargetScan Human	High (predicted)	26278	SACS	1.108	Aldosterone Signaling in Epithelial Cells,Protein Ubiquitination Pathway
169		miR-183-5p (miRNAs w/seed AUGGCAC)	-1.919	TargetScan Human	High (predicted)	80764	THAP7	1.076
170		miR-183-5p (miRNAs w/seed AUGGCAC)	-1.919	TargetScan Human	High (predicted)	51619	UBE2D4	1.045	Hypoxia Signaling in the Cardiovascular System,Protein Ubiquitination Pathway
171		miR-183-5p (miRNAs w/seed AUGGCAC)	-1.919	TargetScan Human	High (predicted)	7474	WNT5A	1.263	Adipogenesis pathway,Axonal Guidance Signaling,Basal Cell Carcinoma Signaling,Cardiac Hypertrophy Signaling (Enhanced),Colorectal Cancer Metastasis Signaling,Factors Promoting Cardiogenesis in Vertebrates,Glioblastoma Multiforme Signaling,Hepatic Fibrosis Signaling Pathway,HOTAIR Regulatory Pathway,Human Embryonic Stem Cell Pluripotency,Molecular Mechanisms of Cancer,Ovarian Cancer Signaling,PCP …
172		miR-183-5p (miRNAs w/seed AUGGCAC)	-1.919	TargetScan Human	High (predicted)	10138	YAF2	2.114
173	hsa-mir-187	miR-187-3p (miRNAs w/seed CGUGUCU)	-4.574	TargetScan Human	High (predicted)	80034	CSRNP3	3.248
174		miR-187-3p (miRNAs w/seed CGUGUCU)	-4.574	TargetScan Human	High (predicted)	1995	ELAVL3	3.399
175		miR-187-3p (miRNAs w/seed CGUGUCU)	-4.574	TargetScan Human	High (predicted)	57622	LRFN1	1.009
176		miR-187-3p (miRNAs w/seed CGUGUCU)	-4.574	TargetScan Human	High (predicted)	116372	LYPD1	3.649
177		miR-187-3p (miRNAs w/seed CGUGUCU)	-4.574	TargetScan Human	High (predicted)	4953	ODC1	2.71	Polyamine Regulation in Colon Cancer,Putrescine Biosynthesis III
178		miR-187-3p (miRNAs w/seed CGUGUCU)	-4.574	TargetScan Human	High (predicted)	222553	SLC35F1	1.296
179		miR-187-3p (miRNAs w/seed CGUGUCU)	-4.574	TargetScan Human	High (predicted)	9658	ZNF516	1.98
180	hsa-mir-193b	miR-193a-3p (and other miRNAs w/seed ACUGGCC)	-1.103	TargetScan Human	High (predicted)	976	ADGRE5	1.121	Breast Cancer Regulation by Stathmin1
181		miR-193a-3p (and other miRNAs w/seed ACUGGCC)	-1.103	TargetScan Human	High (predicted)	84913	ATOH8	4.035
182		miR-193a-3p (and other miRNAs w/seed ACUGGCC)	-1.103	TargetScan Human	High (predicted)	79096	C11orf49	1.05
183		miR-193a-3p (and other miRNAs w/seed ACUGGCC)	-1.103	Ingenuity Expert Findings,TargetScan Human	Experimentally Observed,High (predicted)	595	CCND1	1.168	Acute Myeloid Leukemia Signaling,AMPK Signaling,Androgen Signaling,Aryl Hydrocarbon Receptor Signaling,BEX2 Signaling Pathway,Bladder Cancer Signaling,Breast Cancer Regulation by Stathmin1,Cell Cycle Regulation by BTG Family Proteins,Cell Cycle: G1/S Checkpoint Regulation,Chronic Myeloid Leukemia Signaling,Colorectal Cancer Metastasis Signaling,Coronavirus Pathogenesis Pathway,Cyclins and Cell Cy…
184		miR-193a-3p (and other miRNAs w/seed ACUGGCC)	-1.103	TargetScan Human	High (predicted)	22883	CLSTN1	1.041
185		miR-193a-3p (and other miRNAs w/seed ACUGGCC)	-1.103	TargetScan Human	High (predicted)	161582	DNAAF4	1.375
186		miR-193a-3p (and other miRNAs w/seed ACUGGCC)	-1.103	TargetScan Human	High (predicted)	220164	DOK6	1.644	GDNF Family Ligand-Receptor Interactions
187		miR-193a-3p (and other miRNAs w/seed ACUGGCC)	-1.103	TargetScan Human	High (predicted)	1948	EFNB2	2.536	Axonal Guidance Signaling,Ephrin B Signaling,Ephrin Receptor Signaling,Synaptogenesis Signaling Pathway
188		miR-193a-3p (and other miRNAs w/seed ACUGGCC)	-1.103	TargetScan Human	High (predicted)	2355	FOSL2	1.338
189		miR-193a-3p (and other miRNAs w/seed ACUGGCC)	-1.103	TargetScan Human	High (predicted)	2619	GAS1	4.524
190		miR-193a-3p (and other miRNAs w/seed ACUGGCC)	-1.103	TargetScan Human	High (predicted)	51409	HEMK1	1.323
191		miR-193a-3p (and other miRNAs w/seed ACUGGCC)	-1.103	TargetScan Human	High (predicted)	55733	HHAT	2.794	Molecular Mechanisms of Cancer,Protein Kinase A Signaling
192		miR-193a-3p (and other miRNAs w/seed ACUGGCC)	-1.103	TargetScan Human	High (predicted)	3745	KCNB1	1.722	Insulin Secretion Signaling Pathway
193		miR-193a-3p (and other miRNAs w/seed ACUGGCC)	-1.103	TargetScan Human	High (predicted)	286411	LINC00632	2.222
194		miR-193a-3p (and other miRNAs w/seed ACUGGCC)	-1.103	TargetScan Human	High (predicted)	4857	NOVA1	1.975
195		miR-193a-3p (and other miRNAs w/seed ACUGGCC)	-1.103	TargetScan Human	High (predicted)	4905	NSF	1.169	GABA Receptor Signaling,Huntington's Disease Signaling,Insulin Secretion Signaling Pathway,Phagosome Maturation,Synaptogenesis Signaling Pathway,Tight Junction Signaling
196		miR-193a-3p (and other miRNAs w/seed ACUGGCC)	-1.103	TargetScan Human	High (predicted)	54956	PARP16	1.64	Death Receptor Signaling,Retinoic acid Mediated Apoptosis Signaling,UVA-Induced MAPK Signaling
197		miR-193a-3p (and other miRNAs w/seed ACUGGCC)	-1.103	TargetScan Human	High (predicted)	5362	PLXNA2	4.669	Axonal Guidance Signaling,Semaphorin Neuronal Repulsive Signaling Pathway
198		miR-193a-3p (and other miRNAs w/seed ACUGGCC)	-1.103	TargetScan Human	High (predicted)	246721	POLR2J2/POLR2J3	1.287	Androgen Signaling,Assembly of RNA Polymerase II Complex,CREB Signaling in Neurons,Glucocorticoid Receptor Signaling,Hereditary Breast Cancer Signaling,Huntington's Disease Signaling,NER Pathway,Nucleotide Excision Repair Pathway
199		miR-193a-3p (and other miRNAs w/seed ACUGGCC)	-1.103	TargetScan Human	High (predicted)	11099	PTPN21	1.237	Protein Kinase A Signaling
200		miR-193a-3p (and other miRNAs w/seed ACUGGCC)	-1.103	TargetScan Human	High (predicted)	56963	RGMA	1.403
201		miR-193a-3p (and other miRNAs w/seed ACUGGCC)	-1.103	TargetScan Human	High (predicted)	9120	SLC16A6	2.37
202		miR-193a-3p (and other miRNAs w/seed ACUGGCC)	-1.103	TargetScan Human	High (predicted)	81849	ST6GALNAC5	1.099
203		miR-193a-3p (and other miRNAs w/seed ACUGGCC)	-1.103	TargetScan Human	High (predicted)	7126	TNFAIP1	1.069
204		miR-193a-3p (and other miRNAs w/seed ACUGGCC)	-1.103	TargetScan Human	High (predicted)	22846	VASH1	1.765
205		miR-193a-3p (and other miRNAs w/seed ACUGGCC)	-1.103	TargetScan Human	High (predicted)	114991	ZNF618	1.387
206	hsa-mir-197	miR-197-3p (and other miRNAs w/seed UCACCAC)	1.306	TargetScan Human	High (predicted)	9495	AKAP5	-1.025	Calcium Signaling,cAMP-mediated signaling,Cardiac β-adrenergic Signaling,Protein Kinase A Signaling,Role of NFAT in Cardiac Hypertrophy,Role of NFAT in Regulation of the Immune Response
207		miR-197-3p (and other miRNAs w/seed UCACCAC)	1.306	TargetScan Human	High (predicted)	59283	CACNG8	-1.5	Androgen Signaling,Calcium Signaling,CCR5 Signaling in Macrophages,Cellular Effects of Sildenafil (Viagra),Corticotropin Releasing Hormone Signaling,CREB Signaling in Neurons,Endocannabinoid Neuronal Synapse Pathway,FcγRIIB Signaling in B Lymphocytes,G Beta Gamma Signaling,GABA Receptor Signaling,GNRH Signaling,GPCR-Mediated Nutrient Sensing in Enteroendocrine Cells,Gustation Pathway,Netrin Signa…
208		miR-197-3p (and other miRNAs w/seed UCACCAC)	1.306	TargetScan Human	High (predicted)	873	CBR1	-2.886	NRF2-mediated Oxidative Stress Response
209		miR-197-3p (and other miRNAs w/seed UCACCAC)	1.306	TargetScan Human	High (predicted)	3486	IGFBP3	-1.311	Growth Hormone Signaling,Hepatic Fibrosis / Hepatic Stellate Cell Activation,IGF-1 Signaling,RAR Activation,VDR/RXR Activation
210		miR-197-3p (and other miRNAs w/seed UCACCAC)	1.306	TargetScan Human	High (predicted)	254528	MEIOB	-3.474
211		miR-197-3p (and other miRNAs w/seed UCACCAC)	1.306	TargetScan Human	High (predicted)	54858	PGPEP1	-1.848
212		miR-197-3p (and other miRNAs w/seed UCACCAC)	1.306	TargetScan Human	High (predicted)	64284	RAB17	-9.144
213		miR-197-3p (and other miRNAs w/seed UCACCAC)	1.306	TargetScan Human	High (predicted)	100529097	RPL36A-HNRNPH2	-2.11
214		miR-197-3p (and other miRNAs w/seed UCACCAC)	1.306	TargetScan Human	High (predicted)	387700	SLC16A12	-5.521
215		miR-197-3p (and other miRNAs w/seed UCACCAC)	1.306	TargetScan Human	High (predicted)	79856	SNX22	-1.758
216		miR-197-3p (and other miRNAs w/seed UCACCAC)	1.306	TargetScan Human	High (predicted)	6850	SYK	-4.627	B Cell Receptor Signaling,CD28 Signaling in T Helper Cells,CTLA4 Signaling in Cytotoxic T Lymphocytes,Fc Epsilon RI Signaling,Fcγ Receptor-mediated Phagocytosis in Macrophages and Monocytes,FcγRIIB Signaling in B Lymphocytes,GP6 Signaling Pathway,IL-15 Production,IL-15 Signaling,IL-2 Signaling,Natural Killer Cell Signaling,Neuroinflammation Signaling Pathway,p70S6K Signaling,Phagosome Formation,P…
217		miR-197-3p (and other miRNAs w/seed UCACCAC)	1.306	TargetScan Human	High (predicted)	7036	TFR2	-1.461	Iron homeostasis signaling pathway
218		miR-197-3p (and other miRNAs w/seed UCACCAC)	1.306	TargetScan Human	High (predicted)	388403	YPEL2	-1.298
219	hsa-mir-200b; has-mir-200c	miR-200b-3p (and other miRNAs w/seed AAUACUG)	-6.221	TargetScan Human	High (predicted)	95681	CEP41	1.268
220		miR-200b-3p (and other miRNAs w/seed AAUACUG)	-6.221	TargetScan Human	High (predicted)	1073	CFL2	1.087	Actin Cytoskeleton Signaling,Axonal Guidance Signaling,B Cell Receptor Signaling,CCR3 Signaling in Eosinophils,Cdc42 Signaling,Ephrin A Signaling,Ephrin B Signaling,Ephrin Receptor Signaling,Estrogen Receptor Signaling,Germ Cell-Sertoli Cell Junction Signaling,ILK Signaling,Natural Killer Cell Signaling,PAK Signaling,Rac Signaling,RhoA Signaling,RhoGDI Signaling,Role of Tissue Factor in Cancer,Se…
221		miR-200b-3p (and other miRNAs w/seed AAUACUG)	-6.221	TargetScan Human	High (predicted)	23412	COMMD3	2.389
222		miR-200b-3p (and other miRNAs w/seed AAUACUG)	-6.221	TargetScan Human	High (predicted)	2059	EPS8	1.944
223		miR-200b-3p (and other miRNAs w/seed AAUACUG)	-6.221	TargetScan Human	High (predicted)	83856	FSD1L	1.144
224		miR-200b-3p (and other miRNAs w/seed AAUACUG)	-6.221	TargetScan Human	High (predicted)	2823	GPM6A	1.846
225		miR-200b-3p (and other miRNAs w/seed AAUACUG)	-6.221	TargetScan Human	High (predicted)	2941	GSTA4	1.315	Aryl Hydrocarbon Receptor Signaling,Glutathione-mediated Detoxification,LPS/IL-1 Mediated Inhibition of RXR Function,NRF2-mediated Oxidative Stress Response,Xenobiotic Metabolism AHR Signaling Pathway,Xenobiotic Metabolism CAR Signaling Pathway,Xenobiotic Metabolism General Signaling Pathway,Xenobiotic Metabolism PXR Signaling Pathway,Xenobiotic Metabolism Signaling
226		miR-200b-3p (and other miRNAs w/seed AAUACUG)	-6.221	TargetScan Human	High (predicted)	143279	HECTD2	1.367
227		miR-200b-3p (and other miRNAs w/seed AAUACUG)	-6.221	TargetScan Human	High (predicted)	10186	LHFPL6	2.026
228		miR-200b-3p (and other miRNAs w/seed AAUACUG)	-6.221	TargetScan Human	High (predicted)	1902	LPAR1	2.646	Breast Cancer Regulation by Stathmin1,cAMP-mediated signaling,eNOS Signaling,G-Protein Coupled Receptor Signaling,Gap Junction Signaling,Gα12/13 Signaling,Gαi Signaling,RhoA Signaling
229		miR-200b-3p (and other miRNAs w/seed AAUACUG)	-6.221	Ingenuity Expert Findings,TargetScan Human	Experimentally Observed,High (predicted)	4082	MARCKS	1.147	Phagosome Formation,Phospholipase C Signaling,Synaptogenesis Signaling Pathway
230		miR-200b-3p (and other miRNAs w/seed AAUACUG)	-6.221	TargetScan Human	High (predicted)	9241	NOG	6.687	BMP signaling pathway,Factors Promoting Cardiogenesis in Vertebrates,Human Embryonic Stem Cell Pluripotency
231		miR-200b-3p (and other miRNAs w/seed AAUACUG)	-6.221	TargetScan Human	High (predicted)	4857	NOVA1	1.975
232		miR-200b-3p (and other miRNAs w/seed AAUACUG)	-6.221	TargetScan Human	High (predicted)	63976	PRDM16	3.324	White Adipose Tissue Browning Pathway
233		miR-200b-3p (and other miRNAs w/seed AAUACUG)	-6.221	TargetScan Human	High (predicted)	11099	PTPN21	1.237	Protein Kinase A Signaling
234		miR-200b-3p (and other miRNAs w/seed AAUACUG)	-6.221	miRecords	Experimentally Observed	5789	PTPRD	1.491	Protein Kinase A Signaling
235		miR-200b-3p (and other miRNAs w/seed AAUACUG)	-6.221	TargetScan Human	High (predicted)	6616	SNAP25	3.431	Huntington's Disease Signaling,Insulin Secretion Signaling Pathway,Phagosome Maturation,Synaptogenesis Signaling Pathway,Tight Junction Signaling
236		miR-200b-3p (and other miRNAs w/seed AAUACUG)	-6.221	TargetScan Human,miRecords	Experimentally Observed,Moderate (predicted)	10810	WASF3	2.015	Signaling by Rho Family GTPases
237		miR-200b-3p (and other miRNAs w/seed AAUACUG)	-6.221	TarBase,TargetScan Human,miRecords	Experimentally Observed,High (predicted)	6935	ZEB1	3.884	ATM Signaling,PEDF Signaling,Regulation Of The Epithelial Mesenchymal Transition By Growth Factors Pathway,Regulation of the Epithelial-Mesenchymal Transition Pathway,Sumoylation Pathway
238		miR-200b-3p (and other miRNAs w/seed AAUACUG)	-6.221	Ingenuity Expert Findings,TarBase,TargetScan Human,miRecords	Experimentally Observed,High (predicted)	9839	ZEB2	5.279	Regulation Of The Epithelial Mesenchymal Transition By Growth Factors Pathway,Regulation of the Epithelial-Mesenchymal Transition Pathway
239		miR-200b-3p (and other miRNAs w/seed AAUACUG)	-6.221	TargetScan Human,miRecords	Experimentally Observed,High (predicted)	23414	ZFPM2	3.922
240	hsa-mir-23b	miR-23a-3p (and other miRNAs w/seed UCACAUU)	1.505	TargetScan Human	High (predicted)	340542	BEX5	-1.824
241		miR-23a-3p (and other miRNAs w/seed UCACAUU)	1.505	TargetScan Human	High (predicted)	79669	C3orf52	-1.464
242		miR-23a-3p (and other miRNAs w/seed UCACAUU)	1.505	TarBase,TargetScan Human,miRecords	Experimentally Observed,High (predicted)	6387	CXCL12	-4.888	Agranulocyte Adhesion and Diapedesis,Atherosclerosis Signaling,Axonal Guidance Signaling,Chemokine Signaling,CXCR4 Signaling,Ephrin B Signaling,Ephrin Receptor Signaling,Granulocyte Adhesion and Diapedesis,Leukocyte Extravasation Signaling,Neuroinflammation Signaling Pathway,Role of Macrophages, Fibroblasts and Endothelial Cells in Rheumatoid Arthritis
243		miR-23a-3p (and other miRNAs w/seed UCACAUU)	1.505	TargetScan Human	High (predicted)	9229	DLGAP1	-1.194
244		miR-23a-3p (and other miRNAs w/seed UCACAUU)	1.505	TargetScan Human	High (predicted)	112937	GLB1L3	-7.68	Lactose Degradation III
245		miR-23a-3p (and other miRNAs w/seed UCACAUU)	1.505	TargetScan Human	High (predicted)	93185	IGSF8	-2.05
246		miR-23a-3p (and other miRNAs w/seed UCACAUU)	1.505	Ingenuity Expert Findings,TargetScan Human	Experimentally Observed,Moderate (predicted)	3570	IL6R	-1.8	Acute Phase Response Signaling,Cardiac Hypertrophy Signaling,Cardiac Hypertrophy Signaling (Enhanced),Colorectal Cancer Metastasis Signaling,Hepatic Fibrosis / Hepatic Stellate Cell Activation,HIF1α Signaling,IL-6 Signaling,Iron homeostasis signaling pathway,Neuroinflammation Signaling Pathway,PI3K/AKT Signaling,Regulation Of The Epithelial Mesenchymal Transition By Growth Factors Pathway,Role of…
247		miR-23a-3p (and other miRNAs w/seed UCACAUU)	1.505	TargetScan Human	High (predicted)	9053	MAP7	-5.261
248		miR-23a-3p (and other miRNAs w/seed UCACAUU)	1.505	TargetScan Human,miRecords	Experimentally Observed,Moderate (predicted)	4233	MET	-3.176	Axonal Guidance Signaling,Clathrin-mediated Endocytosis Signaling,Epithelial Adherens Junction Signaling,FGF Signaling,Hepatic Fibrosis / Hepatic Stellate Cell Activation,HGF Signaling,HIF1α Signaling,HOTAIR Regulatory Pathway,IL-15 Production,IL-7 Signaling Pathway,Macropinocytosis Signaling,Regulation Of The Epithelial Mesenchymal Transition By Growth Factors Pathway,Regulation of the Epithelia…
249		miR-23a-3p (and other miRNAs w/seed UCACAUU)	1.505	TargetScan Human	High (predicted)	4502	MT2A	-3.799	Oncostatin M Signaling,SPINK1 General Cancer Pathway
250		miR-23a-3p (and other miRNAs w/seed UCACAUU)	1.505	TargetScan Human	High (predicted)	103910	MYL12B	-1.059	Actin Cytoskeleton Signaling,Apelin Cardiomyocyte Signaling Pathway,Axonal Guidance Signaling,Cardiac Hypertrophy Signaling,Cdc42 Signaling,Cellular Effects of Sildenafil (Viagra),CXCR4 Signaling,Estrogen Receptor Signaling,Gα12/13 Signaling,Hepatic Fibrosis Signaling Pathway,IL-8 Signaling,Integrin Signaling,PAK Signaling,Phospholipase C Signaling,Protein Kinase A Signaling,Regulation of Actin-b…
251		miR-23a-3p (and other miRNAs w/seed UCACAUU)	1.505	TargetScan Human	High (predicted)	4675	NAP1L3	-1.067
252		miR-23a-3p (and other miRNAs w/seed UCACAUU)	1.505	TargetScan Human	High (predicted)	4922	NTS	-5.732	Neuroprotective Role of THOP1 in Alzheimer's Disease
253		miR-23a-3p (and other miRNAs w/seed UCACAUU)	1.505	TargetScan Human	High (predicted)	342979	PALM3	-2.396
254		miR-23a-3p (and other miRNAs w/seed UCACAUU)	1.505	TargetScan Human,miRecords	Experimentally Observed,Moderate (predicted)	5328	PLAU	-2.235	Coagulation System,Glioma Invasiveness Signaling,Glucocorticoid Receptor Signaling,Oncostatin M Signaling
255		miR-23a-3p (and other miRNAs w/seed UCACAUU)	1.505	TargetScan Human	High (predicted)	60675	PROK2	-4.925
256		miR-23a-3p (and other miRNAs w/seed UCACAUU)	1.505	TargetScan Human	High (predicted)	22800	RRAS2	-1.958	14-3-3-mediated Signaling,Actin Cytoskeleton Signaling,Actin Nucleation by ARP-WASP Complex,Acute Myeloid Leukemia Signaling,Acute Phase Response Signaling,Adrenomedullin signaling pathway,Agrin Interactions at Neuromuscular Junction,Angiopoietin Signaling,Antiproliferative Role of Somatostatin Receptor 2,Apelin Endothelial Signaling Pathway,Apoptosis Signaling,Axonal Guidance Signaling,B Cell Re…
257		miR-23a-3p (and other miRNAs w/seed UCACAUU)	1.505	TargetScan Human	High (predicted)	6447	SCG5	-2.723
258		miR-23a-3p (and other miRNAs w/seed UCACAUU)	1.505	TargetScan Human	High (predicted)	291	SLC25A4	-1.178	Induction of Apoptosis by HIV1,Necroptosis Signaling Pathway,Sirtuin Signaling Pathway
259		miR-23a-3p (and other miRNAs w/seed UCACAUU)	1.505	TargetScan Human	High (predicted)	165679	SPTSSB	-2.96
260		miR-23a-3p (and other miRNAs w/seed UCACAUU)	1.505	TargetScan Human	High (predicted)	79674	VEPH1	-1.665
261		miR-23a-3p (and other miRNAs w/seed UCACAUU)	1.505	TargetScan Human	High (predicted)	163071	ZNF114	-1.196
262		miR-23a-3p (and other miRNAs w/seed UCACAUU)	1.505	TargetScan Human	High (predicted)	7757	ZNF208	-4.564
263		miR-23a-3p (and other miRNAs w/seed UCACAUU)	1.505	TargetScan Human	High (predicted)	113835	ZNF257	-3.222
264		miR-23a-3p (and other miRNAs w/seed UCACAUU)	1.505	TargetScan Human	High (predicted)	170958	ZNF525	-2.235
265		miR-23a-3p (and other miRNAs w/seed UCACAUU)	1.505	TargetScan Human	High (predicted)	654254	ZNF732	-1.843
266		miR-23a-3p (and other miRNAs w/seed UCACAUU)	1.505	TargetScan Human	High (predicted)	7643	ZNF90	-1.841
267	hsa-mir-372; hsa-mir-373; has-mir-302a; has-mir-302b; has-mir-302c; has-mir-302d	miR-291a-3p (and other miRNAs w/seed AAGUGCU)	-5.657	TargetScan Human	High (predicted)	55450	CAMK2N1	1.407
268		miR-291a-3p (and other miRNAs w/seed AAGUGCU)	-5.657	TargetScan Human,miRecords	Experimentally Observed,Moderate (predicted)	595	CCND1	1.168	Acute Myeloid Leukemia Signaling,AMPK Signaling,Androgen Signaling,Aryl Hydrocarbon Receptor Signaling,BEX2 Signaling Pathway,Bladder Cancer Signaling,Breast Cancer Regulation by Stathmin1,Cell Cycle Regulation by BTG Family Proteins,Cell Cycle: G1/S Checkpoint Regulation,Chronic Myeloid Leukemia Signaling,Colorectal Cancer Metastasis Signaling,Coronavirus Pathogenesis Pathway,Cyclins and Cell Cy…
269		miR-291a-3p (and other miRNAs w/seed AAGUGCU)	-5.657	miRecords	Experimentally Observed	23097	CDK19	1.352	Cell Cycle Control of Chromosomal Replication,Molecular Mechanisms of Cancer
270		miR-291a-3p (and other miRNAs w/seed AAGUGCU)	-5.657	TarBase	Experimentally Observed	1026	CDKN1A	1.289	AMPK Signaling,Antiproliferative Role of Somatostatin Receptor 2,Aryl Hydrocarbon Receptor Signaling,ATM Signaling,BAG2 Signaling Pathway,BEX2 Signaling Pathway,Bladder Cancer Signaling,Cell Cycle: G1/S Checkpoint Regulation,Cell Cycle: G2/M DNA Damage Checkpoint Regulation,Chronic Myeloid Leukemia Signaling,Cyclins and Cell Cycle Regulation,Endocannabinoid Cancer Inhibition Pathway,Estrogen Rece…
271		miR-291a-3p (and other miRNAs w/seed AAGUGCU)	-5.657	TarBase,TargetScan Human,miRecords	Experimentally Observed,High (predicted)	1073	CFL2	1.087	Actin Cytoskeleton Signaling,Axonal Guidance Signaling,B Cell Receptor Signaling,CCR3 Signaling in Eosinophils,Cdc42 Signaling,Ephrin A Signaling,Ephrin B Signaling,Ephrin Receptor Signaling,Estrogen Receptor Signaling,Germ Cell-Sertoli Cell Junction Signaling,ILK Signaling,Natural Killer Cell Signaling,PAK Signaling,Rac Signaling,RhoA Signaling,RhoGDI Signaling,Role of Tissue Factor in Cancer,Se…
272		miR-291a-3p (and other miRNAs w/seed AAGUGCU)	-5.657	TargetScan Human	High (predicted)	9802	DAZAP2	1.164
273		miR-291a-3p (and other miRNAs w/seed AAGUGCU)	-5.657	TargetScan Human	High (predicted)	8798	DYRK4	1.699	IL-15 Production,Sperm Motility
274		miR-291a-3p (and other miRNAs w/seed AAGUGCU)	-5.657	TarBase,miRecords	Experimentally Observed	51306	FAM13B	1.122
275		miR-291a-3p (and other miRNAs w/seed AAGUGCU)	-5.657	TargetScan Human	High (predicted)	10220	GDF11	1.833
276		miR-291a-3p (and other miRNAs w/seed AAGUGCU)	-5.657	TargetScan Human	High (predicted)	169792	GLIS3	4.773
277		miR-291a-3p (and other miRNAs w/seed AAGUGCU)	-5.657	TargetScan Human	High (predicted)	56261	GPCPD1	1.766
278		miR-291a-3p (and other miRNAs w/seed AAGUGCU)	-5.657	TargetScan Human	High (predicted)	2823	GPM6A	1.846
279		miR-291a-3p (and other miRNAs w/seed AAGUGCU)	-5.657	TargetScan Human	High (predicted)	2947	GSTM3	2.991	Aryl Hydrocarbon Receptor Signaling,Glutathione-mediated Detoxification,LPS/IL-1 Mediated Inhibition of RXR Function,NRF2-mediated Oxidative Stress Response,Xenobiotic Metabolism AHR Signaling Pathway,Xenobiotic Metabolism CAR Signaling Pathway,Xenobiotic Metabolism General Signaling Pathway,Xenobiotic Metabolism PXR Signaling Pathway,Xenobiotic Metabolism Signaling
280		miR-291a-3p (and other miRNAs w/seed AAGUGCU)	-5.657	TargetScan Human	High (predicted)	2982	GUCY1A1	6.219	Adrenomedullin signaling pathway,Antiproliferative Role of Somatostatin Receptor 2,Cellular Effects of Sildenafil (Viagra),Corticotropin Releasing Hormone Signaling,Dopamine-DARPP32 Feedback in cAMP Signaling,Endothelin-1 Signaling,eNOS Signaling,Gap Junction Signaling,Inhibition of Angiogenesis by TSP1,Nitric Oxide Signaling in the Cardiovascular System,Phototransduction Pathway,Relaxin Signalin…
281		miR-291a-3p (and other miRNAs w/seed AAGUGCU)	-5.657	TargetScan Human	High (predicted)	22927	HABP4	1.084
282		miR-291a-3p (and other miRNAs w/seed AAGUGCU)	-5.657	TargetScan Human	High (predicted)	22807	IKZF2	1.383
283		miR-291a-3p (and other miRNAs w/seed AAGUGCU)	-5.657	TarBase,TargetScan Human,miRecords	Experimentally Observed,High (predicted)	221656	KDM1B	1.166
284		miR-291a-3p (and other miRNAs w/seed AAGUGCU)	-5.657	TargetScan Human	High (predicted)	83999	KREMEN1	1.108	Wnt/β-catenin Signaling
285		miR-291a-3p (and other miRNAs w/seed AAGUGCU)	-5.657	TargetScan Human	High (predicted)	24141	LAMP5	3.438
286		miR-291a-3p (and other miRNAs w/seed AAGUGCU)	-5.657	miRecords	Experimentally Observed	10150	MBNL2	1.165
287		miR-291a-3p (and other miRNAs w/seed AAGUGCU)	-5.657	TarBase,miRecords	Experimentally Observed	51199	NIN	1.878
288		miR-291a-3p (and other miRNAs w/seed AAGUGCU)	-5.657	TarBase,TargetScan Human,miRecords	Experimentally Observed,High (predicted)	55872	PBK	1.321
289		miR-291a-3p (and other miRNAs w/seed AAGUGCU)	-5.657	TarBase,miRecords	Experimentally Observed	84333	PCGF5	1.436
290		miR-291a-3p (and other miRNAs w/seed AAGUGCU)	-5.657	TarBase,TargetScan Human,miRecords	Experimentally Observed,Moderate (predicted)	149420	PDIK1L	1.692
291		miR-291a-3p (and other miRNAs w/seed AAGUGCU)	-5.657	TargetScan Human	High (predicted)	5217	PFN2	1.159	Actin Cytoskeleton Signaling,Axonal Guidance Signaling,Integrin Signaling,PCP pathway,Regulation of Actin-based Motility by Rho,RhoA Signaling
292		miR-291a-3p (and other miRNAs w/seed AAGUGCU)	-5.657	TarBase,miRecords	Experimentally Observed	1912	PHC2	2.988
293		miR-291a-3p (and other miRNAs w/seed AAGUGCU)	-5.657	TargetScan Human	High (predicted)	51426	POLK	1.033	NER Pathway
294		miR-291a-3p (and other miRNAs w/seed AAGUGCU)	-5.657	TargetScan Human	High (predicted)	11108	PRDM4	1.623
295		miR-291a-3p (and other miRNAs w/seed AAGUGCU)	-5.657	TargetScan Human	High (predicted)	57403	RAB22A	1.082	AMPK Signaling
296		miR-291a-3p (and other miRNAs w/seed AAGUGCU)	-5.657	TargetScan Human	High (predicted)	6197	RPS6KA3	1.619	Breast Cancer Regulation by Stathmin1,CNTF Signaling,ERK5 Signaling,FLT3 Signaling in Hematopoietic Progenitor Cells,Growth Hormone Signaling,Melanocyte Development and Pigmentation Signaling,mTOR Signaling,NGF Signaling,Nur77 Signaling in T Lymphocytes,Opioid Signaling Pathway,p38 MAPK Signaling,Phospholipase C Signaling,Role of IL-17F in Allergic Inflammatory Airway Diseases,Role of Tissue Fact…
297		miR-291a-3p (and other miRNAs w/seed AAGUGCU)	-5.657	TargetScan Human	High (predicted)	6252	RTN1	2.217
298		miR-291a-3p (and other miRNAs w/seed AAGUGCU)	-5.657	TargetScan Human	High (predicted)	29901	SAC3D1	1.042
299		miR-291a-3p (and other miRNAs w/seed AAGUGCU)	-5.657	TargetScan Human	High (predicted)	8128	ST8SIA2	3.387
300		miR-291a-3p (and other miRNAs w/seed AAGUGCU)	-5.657	TarBase,TargetScan Human,miRecords	Experimentally Observed,Moderate (predicted)	7126	TNFAIP1	1.069
301		miR-291a-3p (and other miRNAs w/seed AAGUGCU)	-5.657	TargetScan Human	High (predicted)	79042	TSEN34	1.384	tRNA Splicing
302		miR-291a-3p (and other miRNAs w/seed AAGUGCU)	-5.657	miRecords	Experimentally Observed	7422	VEGFA	1.425	Amyotrophic Lateral Sclerosis Signaling,Axonal Guidance Signaling,BEX2 Signaling Pathway,Bladder Cancer Signaling,Breast Cancer Regulation by Stathmin1,Clathrin-mediated Endocytosis Signaling,Colorectal Cancer Metastasis Signaling,Corticotropin Releasing Hormone Signaling,EIF2 Signaling,Endocannabinoid Cancer Inhibition Pathway,eNOS Signaling,Ephrin Receptor Signaling,Estrogen Receptor Signaling,…
303		miR-291a-3p (and other miRNAs w/seed AAGUGCU)	-5.657	TarBase,miRecords	Experimentally Observed	11244	ZHX1	1.741
304		miR-291a-3p (and other miRNAs w/seed AAGUGCU)	-5.657	TargetScan Human	High (predicted)	7586	ZKSCAN1	1.02
305		miR-291a-3p (and other miRNAs w/seed AAGUGCU)	-5.657	TargetScan Human	High (predicted)	7549	ZNF2	1.361
306		miR-291a-3p (and other miRNAs w/seed AAGUGCU)	-5.657	TargetScan Human	High (predicted)	168850	ZNF800	1.306
307	hsa-mir-7706	miR-3080-5p (and other miRNAs w/seed GAAGCGC)	1.593	TargetScan Human	High (predicted)	1297	COL9A1	-1.239	GP6 Signaling Pathway,Hepatic Fibrosis / Hepatic Stellate Cell Activation
308		miR-3080-5p (and other miRNAs w/seed GAAGCGC)	1.593	TargetScan Human	High (predicted)	55970	GNG12	-1.293	Actin Cytoskeleton Signaling,Androgen Signaling,Antiproliferative Role of Somatostatin Receptor 2,Axonal Guidance Signaling,Breast Cancer Regulation by Stathmin1,Cardiac Hypertrophy Signaling,Cardiac β-adrenergic Signaling,CCR3 Signaling in Eosinophils,CCR5 Signaling in Macrophages,Colorectal Cancer Metastasis Signaling,CREB Signaling in Neurons,CXCR4 Signaling,Ephrin B Signaling,Ephrin Receptor …
309		miR-3080-5p (and other miRNAs w/seed GAAGCGC)	1.593	TargetScan Human	High (predicted)	8826	IQGAP1	-1.191	Actin Cytoskeleton Signaling,Cdc42 Signaling,Epithelial Adherens Junction Signaling,Germ Cell-Sertoli Cell Junction Signaling,IL-8 Signaling,Rac Signaling,Remodeling of Epithelial Adherens Junctions,Signaling by Rho Family GTPases
310		miR-3080-5p (and other miRNAs w/seed GAAGCGC)	1.593	TargetScan Human	High (predicted)	196264	MPZL3	-2.21
311		miR-3080-5p (and other miRNAs w/seed GAAGCGC)	1.593	TargetScan Human	High (predicted)	100529097	RPL36A-HNRNPH2	-2.11
312	hsa-mir-30a; hsa-mir-30a	miR-30c-5p (and other miRNAs w/seed GUAAACA)	3.042	TargetScan Human	High (predicted)	70	ACTC1	-4.949	Actin Cytoskeleton Signaling,Agranulocyte Adhesion and Diapedesis,Agrin Interactions at Neuromuscular Junction,Calcium Signaling,Caveolar-mediated Endocytosis Signaling,Cellular Effects of Sildenafil (Viagra),Clathrin-mediated Endocytosis Signaling,Crosstalk between Dendritic Cells and Natural Killer Cells,Death Receptor Signaling,EIF2 Signaling,Epithelial Adherens Junction Signaling,FAK Signalin…
313		miR-30c-5p (and other miRNAs w/seed GUAAACA)	3.042	Ingenuity Expert Findings	Experimentally Observed	140766	ADAMTS14	-1.111	Axonal Guidance Signaling
314		miR-30c-5p (and other miRNAs w/seed GUAAACA)	3.042	TarBase	Experimentally Observed	290	ANPEP	-3.392	Glutathione-mediated Detoxification,γ-glutamyl Cycle
315		miR-30c-5p (and other miRNAs w/seed GUAAACA)	3.042	TargetScan Human	High (predicted)	836	CASP3	-1.459	Adrenomedullin signaling pathway,Amyotrophic Lateral Sclerosis Signaling,Apoptosis Signaling,BAG2 Signaling Pathway,CD27 Signaling in Lymphocytes,Colorectal Cancer Metastasis Signaling,Coronavirus Pathogenesis Pathway,Cytotoxic T Lymphocyte-mediated Apoptosis of Target Cells,Death Receptor Signaling,Docosahexaenoic Acid (DHA) Signaling,Endocannabinoid Cancer Inhibition Pathway,Endoplasmic Reticul…
316		miR-30c-5p (and other miRNAs w/seed GUAAACA)	3.042	Ingenuity Expert Findings	Experimentally Observed	1490	CCN2	-1.174	Apelin Cardiac Fibroblast Signaling Pathway,Hepatic Fibrosis / Hepatic Stellate Cell Activation,Hepatic Fibrosis Signaling Pathway,IGF-1 Signaling,Role of Tissue Factor in Cancer
317		miR-30c-5p (and other miRNAs w/seed GUAAACA)	3.042	TarBase	Experimentally Observed	64866	CDCP1	-8.394
318		miR-30c-5p (and other miRNAs w/seed GUAAACA)	3.042	TargetScan Human	High (predicted)	9229	DLGAP1	-1.194
319		miR-30c-5p (and other miRNAs w/seed GUAAACA)	3.042	TarBase,TargetScan Human	Experimentally Observed,High (predicted)	51809	GALNT7	-1.751
320		miR-30c-5p (and other miRNAs w/seed GUAAACA)	3.042	TargetScan Human	High (predicted)	257144	GCSAM	-1.856
321		miR-30c-5p (and other miRNAs w/seed GUAAACA)	3.042	TarBase	Experimentally Observed	2820	GPD2	-1.014	Glycerol Degradation I,Glycerol-3-phosphate Shuttle,Mitochondrial Dysfunction,PPARα/RXRα Activation
322		miR-30c-5p (and other miRNAs w/seed GUAAACA)	3.042	TarBase,TargetScan Human	Experimentally Observed,High (predicted)	3417	IDH1	-1.136	Acute Myeloid Leukemia Signaling,Glioma Signaling
323		miR-30c-5p (and other miRNAs w/seed GUAAACA)	3.042	TargetScan Human	High (predicted)	8471	IRS4	-2.222	ILK Signaling,Insulin Receptor Signaling,PI3K Signaling in B Lymphocytes,Role of JAK1 and JAK3 in γc Cytokine Signaling,Role of JAK2 in Hormone-like Cytokine Signaling,Type II Diabetes Mellitus Signaling
324		miR-30c-5p (and other miRNAs w/seed GUAAACA)	3.042	miRecords	Experimentally Observed	3855	KRT7	-5.672	Glucocorticoid Receptor Signaling
325		miR-30c-5p (and other miRNAs w/seed GUAAACA)	3.042	TargetScan Human	High (predicted)	254528	MEIOB	-3.474
326		miR-30c-5p (and other miRNAs w/seed GUAAACA)	3.042	TarBase	Experimentally Observed	4233	MET	-3.176	Axonal Guidance Signaling,Clathrin-mediated Endocytosis Signaling,Epithelial Adherens Junction Signaling,FGF Signaling,Hepatic Fibrosis / Hepatic Stellate Cell Activation,HGF Signaling,HIF1α Signaling,HOTAIR Regulatory Pathway,IL-15 Production,IL-7 Signaling Pathway,Macropinocytosis Signaling,Regulation Of The Epithelial Mesenchymal Transition By Growth Factors Pathway,Regulation of the Epithelia…
327		miR-30c-5p (and other miRNAs w/seed GUAAACA)	3.042	TargetScan Human	High (predicted)	100526694	MSANTD3-TMEFF1	-5.542
328		miR-30c-5p (and other miRNAs w/seed GUAAACA)	3.042	TargetScan Human	High (predicted)	4781	NFIB	-3.988	Aryl Hydrocarbon Receptor Signaling
329		miR-30c-5p (and other miRNAs w/seed GUAAACA)	3.042	TargetScan Human	High (predicted)	84306	PDCD2L	-1.522
330		miR-30c-5p (and other miRNAs w/seed GUAAACA)	3.042	Ingenuity Expert Findings	Experimentally Observed	5154	PDGFA	-3.92	Actin Cytoskeleton Signaling,Atherosclerosis Signaling,Axonal Guidance Signaling,Clathrin-mediated Endocytosis Signaling,Ephrin Receptor Signaling,Glioblastoma Multiforme Signaling,Glioma Signaling,Hepatic Fibrosis / Hepatic Stellate Cell Activation,Hepatic Fibrosis Signaling Pathway,Human Embryonic Stem Cell Pluripotency,Iron homeostasis signaling pathway,Macropinocytosis Signaling,PAK Signaling…
331		miR-30c-5p (and other miRNAs w/seed GUAAACA)	3.042	Ingenuity Expert Findings	Experimentally Observed	5155	PDGFB	-3.79	Actin Cytoskeleton Signaling,Atherosclerosis Signaling,Axonal Guidance Signaling,Breast Cancer Regulation by Stathmin1,Clathrin-mediated Endocytosis Signaling,Ephrin Receptor Signaling,Glioblastoma Multiforme Signaling,Glioma Signaling,Hepatic Fibrosis / Hepatic Stellate Cell Activation,Hepatic Fibrosis Signaling Pathway,HIF1α Signaling,Human Embryonic Stem Cell Pluripotency,Integrin Signaling,Ir…
332		miR-30c-5p (and other miRNAs w/seed GUAAACA)	3.042	TarBase,TargetScan Human	Experimentally Observed,High (predicted)	5236	PGM1	-1.292	GDP-glucose Biosynthesis,Glucose and Glucose-1-phosphate Degradation,Glycogen Degradation II,Glycogen Degradation III
333		miR-30c-5p (and other miRNAs w/seed GUAAACA)	3.042	TargetScan Human	High (predicted)	5305	PIP4K2A	-1	D-myo-inositol (1,4,5)-Trisphosphate Biosynthesis,D-myo-inositol-5-phosphate Metabolism,Superpathway of Inositol Phosphate Compounds
334		miR-30c-5p (and other miRNAs w/seed GUAAACA)	3.042	Ingenuity Expert Findings	Experimentally Observed	5352	PLOD2	-1.65
335		miR-30c-5p (and other miRNAs w/seed GUAAACA)	3.042	TargetScan Human	High (predicted)	133522	PPARGC1B	-1.749	LPS/IL-1 Mediated Inhibition of RXR Function
336		miR-30c-5p (and other miRNAs w/seed GUAAACA)	3.042	TargetScan Human	High (predicted)	5916	RARG	-1.27	Aryl Hydrocarbon Receptor Signaling,RAR Activation,Retinoic acid Mediated Apoptosis Signaling,White Adipose Tissue Browning Pathway,Wnt/β-catenin Signaling
337		miR-30c-5p (and other miRNAs w/seed GUAAACA)	3.042	TargetScan Human	High (predicted)	121268	RHEBL1	-1.712
338		miR-30c-5p (and other miRNAs w/seed GUAAACA)	3.042	TargetScan Human	High (predicted)	6335	SCN9A	-1.801
339		miR-30c-5p (and other miRNAs w/seed GUAAACA)	3.042	TarBase	Experimentally Observed	6560	SLC12A4	-1.768
340		miR-30c-5p (and other miRNAs w/seed GUAAACA)	3.042	TarBase	Experimentally Observed	54407	SLC38A2	-2.064
341		miR-30c-5p (and other miRNAs w/seed GUAAACA)	3.042	TargetScan Human	High (predicted)	8651	SOCS1	-2.473	Acute Phase Response Signaling,Erythropoietin Signaling,Growth Hormone Signaling,IGF-1 Signaling,IL-2 Signaling,IL-4 Signaling,IL-6 Signaling,IL-7 Signaling Pathway,Interferon Signaling,JAK/Stat Signaling,Prolactin Signaling,Role of JAK family kinases in IL-6-type Cytokine Signaling,Role of JAK1 and JAK3 in γc Cytokine Signaling,Role of JAK1, JAK2 and TYK2 in Interferon Signaling,Role of JAK2 in …
342		miR-30c-5p (and other miRNAs w/seed GUAAACA)	3.042	TargetScan Human	High (predicted)	9143	SYNGR3	-2.846
343		miR-30c-5p (and other miRNAs w/seed GUAAACA)	3.042	TarBase	Experimentally Observed	7127	TNFAIP2	-1.682
344		miR-30c-5p (and other miRNAs w/seed GUAAACA)	3.042	TargetScan Human	High (predicted)	388403	YPEL2	-1.298
345	hsa-mir-342	miR-342-3p (miRNAs w/seed CUCACAC)	1.291	TargetScan Human	High (predicted)	55731	FAM222B	-1.304
346		miR-342-3p (miRNAs w/seed CUCACAC)	1.291	TargetScan Human	High (predicted)	3358	HTR2C	-4.926	Breast Cancer Regulation by Stathmin1,G-Protein Coupled Receptor Signaling,Gap Junction Signaling,Gαq Signaling,Serotonin Receptor Signaling
347		miR-342-3p (miRNAs w/seed CUCACAC)	1.291	TargetScan Human	High (predicted)	8870	IER3	-1.575
348		miR-342-3p (miRNAs w/seed CUCACAC)	1.291	TargetScan Human	High (predicted)	255488	RNF144B	-4.474
349		miR-342-3p (miRNAs w/seed CUCACAC)	1.291	TargetScan Human	High (predicted)	644538	SMIM10	-4.047
350	hsa-mir-484	miR-344a-5p (and other miRNAs w/seed CAGGCUC)	1.182	TargetScan Human	High (predicted)	57538	ALPK3	-4.228
351		miR-344a-5p (and other miRNAs w/seed CAGGCUC)	1.182	TargetScan Human	High (predicted)	57101	ANO2	-1.534
352		miR-344a-5p (and other miRNAs w/seed CAGGCUC)	1.182	TargetScan Human	High (predicted)	128272	ARHGEF19	-2.653	Breast Cancer Regulation by Stathmin1,Molecular Mechanisms of Cancer,Phospholipase C Signaling,RhoGDI Signaling,Signaling by Rho Family GTPases
353		miR-344a-5p (and other miRNAs w/seed CAGGCUC)	1.182	TargetScan Human	High (predicted)	56915	EXOSC5	-1.034	Inhibition of ARE-Mediated mRNA Degradation Pathway
354		miR-344a-5p (and other miRNAs w/seed CAGGCUC)	1.182	TargetScan Human	High (predicted)	53822	FXYD7	-1.053
355		miR-344a-5p (and other miRNAs w/seed CAGGCUC)	1.182	TargetScan Human	High (predicted)	257144	GCSAM	-1.856
356		miR-344a-5p (and other miRNAs w/seed CAGGCUC)	1.182	TargetScan Human	High (predicted)	130951	M1AP	-5.154
357		miR-344a-5p (and other miRNAs w/seed CAGGCUC)	1.182	TargetScan Human	High (predicted)	79156	PLEKHF1	-3.453
358		miR-344a-5p (and other miRNAs w/seed CAGGCUC)	1.182	TargetScan Human	High (predicted)	57804	POLD4	-1.921	NER Pathway
359		miR-344a-5p (and other miRNAs w/seed CAGGCUC)	1.182	TargetScan Human	High (predicted)	254427	PROSER2	-1.274
360		miR-344a-5p (and other miRNAs w/seed CAGGCUC)	1.182	TargetScan Human	High (predicted)	6461	SHB	-1.272	T Cell Receptor Signaling
361		miR-344a-5p (and other miRNAs w/seed CAGGCUC)	1.182	TargetScan Human	High (predicted)	6480	ST6GAL1	-1.51
362		miR-344a-5p (and other miRNAs w/seed CAGGCUC)	1.182	TargetScan Human	High (predicted)	222865	TMEM130	-2.659
363		miR-344a-5p (and other miRNAs w/seed CAGGCUC)	1.182	TargetScan Human	High (predicted)	56652	TWNK	-1.085
364		miR-344a-5p (and other miRNAs w/seed CAGGCUC)	1.182	TargetScan Human	High (predicted)	91373	UAP1L1	-1.59
365	hsa-mir-3615	miR-3615 (miRNAs w/seed CUCUCGG)	2.243	TargetScan Human	High (predicted)	27106	ARRDC2	-1.955
366		miR-3615 (miRNAs w/seed CUCUCGG)	2.243	TargetScan Human	High (predicted)	55017	C14orf119	-1.13
367		miR-3615 (miRNAs w/seed CUCUCGG)	2.243	TargetScan Human	High (predicted)	9201	DCLK1	-1.731
368		miR-3615 (miRNAs w/seed CUCUCGG)	2.243	TargetScan Human	High (predicted)	25854	FAM149A	-1.192
369		miR-3615 (miRNAs w/seed CUCUCGG)	2.243	TargetScan Human	High (predicted)	81606	LBH	-2.297
370		miR-3615 (miRNAs w/seed CUCUCGG)	2.243	TargetScan Human	High (predicted)	9208	LRRFIP1	-1.273
371		miR-3615 (miRNAs w/seed CUCUCGG)	2.243	TargetScan Human	High (predicted)	4145	MATK	-3.136	Actin Cytoskeleton Signaling,Adrenomedullin signaling pathway,IL-15 Production,Neuregulin Signaling,Sperm Motility
372		miR-3615 (miRNAs w/seed CUCUCGG)	2.243	TargetScan Human	High (predicted)	55784	MCTP2	-5.156
373		miR-3615 (miRNAs w/seed CUCUCGG)	2.243	TargetScan Human	High (predicted)	8612	PLPP2	-5.355	Triacylglycerol Biosynthesis
374		miR-3615 (miRNAs w/seed CUCUCGG)	2.243	TargetScan Human	High (predicted)	6238	RRBP1	-1.208
375		miR-3615 (miRNAs w/seed CUCUCGG)	2.243	TargetScan Human	High (predicted)	10734	STAG3	-1.07	Kinetochore Metaphase Signaling Pathway
376		miR-3615 (miRNAs w/seed CUCUCGG)	2.243	TargetScan Human	High (predicted)	25907	TMEM158	-2.163
377	hsa-mir-3648	miR-3648 (miRNAs w/seed GCCGCGG)	-2.62	TargetScan Human	High (predicted)	10297	APC2	4.263	Actin Cytoskeleton Signaling,Basal Cell Carcinoma Signaling,Cdc42 Signaling,Endometrial Cancer Signaling,Role of Macrophages, Fibroblasts and Endothelial Cells in Rheumatoid Arthritis,Role of Osteoblasts, Osteoclasts and Chondrocytes in Rheumatoid Arthritis,Role of Wnt/GSK-3β Signaling in the Pathogenesis of Influenza,Wnt/β-catenin Signaling
378		miR-3648 (miRNAs w/seed GCCGCGG)	-2.62	TargetScan Human	High (predicted)	9024	BRSK2	1.051
379		miR-3648 (miRNAs w/seed GCCGCGG)	-2.62	TargetScan Human	High (predicted)	54897	CASZ1	2.531
380		miR-3648 (miRNAs w/seed GCCGCGG)	-2.62	TargetScan Human	High (predicted)	1382	CRABP2	2.948	Acute Phase Response Signaling,RAR Activation,Retinoic acid Mediated Apoptosis Signaling
381		miR-3648 (miRNAs w/seed GCCGCGG)	-2.62	TargetScan Human	High (predicted)	84444	DOT1L	1.247	3-phosphoinositide Biosynthesis,3-phosphoinositide Degradation,D-myo-inositol (1,4,5,6)-Tetrakisphosphate Biosynthesis,D-myo-inositol (3,4,5,6)-tetrakisphosphate Biosynthesis,D-myo-inositol-5-phosphate Metabolism,Sirtuin Signaling Pathway,Superpathway of Inositol Phosphate Compounds
382		miR-3648 (miRNAs w/seed GCCGCGG)	-2.62	TargetScan Human	High (predicted)	221937	FOXK1	1.917
383		miR-3648 (miRNAs w/seed GCCGCGG)	-2.62	TargetScan Human	High (predicted)	2946	GSTM2	1.869	Apelin Adipocyte Signaling Pathway,Aryl Hydrocarbon Receptor Signaling,Glutathione Redox Reactions I,Glutathione-mediated Detoxification,LPS/IL-1 Mediated Inhibition of RXR Function,NRF2-mediated Oxidative Stress Response,PXR/RXR Activation,Xenobiotic Metabolism AHR Signaling Pathway,Xenobiotic Metabolism CAR Signaling Pathway,Xenobiotic Metabolism General Signaling Pathway,Xenobiotic Metabolism …
384		miR-3648 (miRNAs w/seed GCCGCGG)	-2.62	TargetScan Human	High (predicted)	9764	KIAA0513	1.036
385		miR-3648 (miRNAs w/seed GCCGCGG)	-2.62	TargetScan Human	High (predicted)	5361	PLXNA1	1.046	Axonal Guidance Signaling,RhoA Signaling,Semaphorin Neuronal Repulsive Signaling Pathway,Semaphorin Signaling in Neurons
386		miR-3648 (miRNAs w/seed GCCGCGG)	-2.62	TargetScan Human	High (predicted)	23384	SPECC1L	1.238
387		miR-3648 (miRNAs w/seed GCCGCGG)	-2.62	TargetScan Human	High (predicted)	91978	TPGS1	2.278
388	hsa-mir-455	miR-455-5p (and other miRNAs w/seed AUGUGCC)	1.122	TargetScan Human	High (predicted)	414149	ACBD7	-1.27
389		miR-455-5p (and other miRNAs w/seed AUGUGCC)	1.122	TargetScan Human	High (predicted)	141	ADPRH	-1.9
390		miR-455-5p (and other miRNAs w/seed AUGUGCC)	1.122	TargetScan Human	High (predicted)	54836	BSPRY	-6.339
391		miR-455-5p (and other miRNAs w/seed AUGUGCC)	1.122	TargetScan Human	High (predicted)	26049	FAM169A	-2.24
392		miR-455-5p (and other miRNAs w/seed AUGUGCC)	1.122	TargetScan Human	High (predicted)	2264	FGFR4	-2.267	Adipogenesis pathway,Cardiac Hypertrophy Signaling (Enhanced),FGF Signaling,FXR/RXR Activation,Hepatic Cholestasis,Human Embryonic Stem Cell Pluripotency,IL-15 Production,NF-κB Signaling,PTEN Signaling,Regulation Of The Epithelial Mesenchymal Transition By Growth Factors Pathway,Regulation of the Epithelial-Mesenchymal Transition Pathway,Sperm Motility,STAT3 Pathway,White Adipose Tissue Browning …
393		miR-455-5p (and other miRNAs w/seed AUGUGCC)	1.122	TargetScan Human	High (predicted)	2820	GPD2	-1.014	Glycerol Degradation I,Glycerol-3-phosphate Shuttle,Mitochondrial Dysfunction,PPARα/RXRα Activation
394		miR-455-5p (and other miRNAs w/seed AUGUGCC)	1.122	TargetScan Human	High (predicted)	8471	IRS4	-2.222	ILK Signaling,Insulin Receptor Signaling,PI3K Signaling in B Lymphocytes,Role of JAK1 and JAK3 in γc Cytokine Signaling,Role of JAK2 in Hormone-like Cytokine Signaling,Type II Diabetes Mellitus Signaling
395		miR-455-5p (and other miRNAs w/seed AUGUGCC)	1.122	TargetScan Human	High (predicted)	143903	LAYN	-1.716
396		miR-455-5p (and other miRNAs w/seed AUGUGCC)	1.122	TargetScan Human	High (predicted)	132228	LSMEM2	-4.003
397		miR-455-5p (and other miRNAs w/seed AUGUGCC)	1.122	TargetScan Human	High (predicted)	27076	LYPD3	-1.693
398		miR-455-5p (and other miRNAs w/seed AUGUGCC)	1.122	TargetScan Human	High (predicted)	25843	MOB4	-1.452
399		miR-455-5p (and other miRNAs w/seed AUGUGCC)	1.122	TargetScan Human	High (predicted)	29116	MYLIP	-2.606	LXR/RXR Activation
400		miR-455-5p (and other miRNAs w/seed AUGUGCC)	1.122	TargetScan Human	High (predicted)	5584	PRKCI	-1.254	14-3-3-mediated Signaling,Aldosterone Signaling in Epithelial Cells,Androgen Signaling,Apelin Cardiomyocyte Signaling Pathway,Apelin Endothelial Signaling Pathway,Axonal Guidance Signaling,Breast Cancer Regulation by Stathmin1,Calcium-induced T Lymphocyte Apoptosis,Cardiac Hypertrophy Signaling (Enhanced),CCR3 Signaling in Eosinophils,CCR5 Signaling in Macrophages,Cdc42 Signaling,Cholecystokinin/…
401		miR-455-5p (and other miRNAs w/seed AUGUGCC)	1.122	TargetScan Human	High (predicted)	55240	STEAP3	-3.234	Iron homeostasis signaling pathway
402		miR-455-5p (and other miRNAs w/seed AUGUGCC)	1.122	TargetScan Human	High (predicted)	51393	TRPV2	-2.943
403	hsa-mir-486	miR-486-5p (and other miRNAs w/seed CCUGUAC)	-1.173	Ingenuity Expert Findings,TargetScan Human	Experimentally Observed,Moderate (predicted)	3899	AFF3	4.896
404		miR-486-5p (and other miRNAs w/seed CCUGUAC)	-1.173	TargetScan Human	High (predicted)	79870	BAALC	3.184
405		miR-486-5p (and other miRNAs w/seed CCUGUAC)	-1.173	TargetScan Human	High (predicted)	55450	CAMK2N1	1.407
406		miR-486-5p (and other miRNAs w/seed CCUGUAC)	-1.173	TargetScan Human	High (predicted)	6764	DENND2B	1.431
407		miR-486-5p (and other miRNAs w/seed CCUGUAC)	-1.173	TargetScan Human	High (predicted)	22808	MRAS	1.177	14-3-3-mediated Signaling,Actin Cytoskeleton Signaling,Actin Nucleation by ARP-WASP Complex,Acute Myeloid Leukemia Signaling,Acute Phase Response Signaling,Adrenomedullin signaling pathway,Agrin Interactions at Neuromuscular Junction,AMPK Signaling,Androgen Signaling,Angiopoietin Signaling,Antiproliferative Role of Somatostatin Receptor 2,Apelin Endothelial Signaling Pathway,Apelin Muscle Signali…
408		miR-486-5p (and other miRNAs w/seed CCUGUAC)	-1.173	TargetScan Human	High (predicted)	56034	PDGFC	2.7	Actin Cytoskeleton Signaling,Amyotrophic Lateral Sclerosis Signaling,Atherosclerosis Signaling,Axonal Guidance Signaling,BEX2 Signaling Pathway,Bladder Cancer Signaling,Breast Cancer Regulation by Stathmin1,Clathrin-mediated Endocytosis Signaling,Colorectal Cancer Metastasis Signaling,Endocannabinoid Cancer Inhibition Pathway,eNOS Signaling,Ephrin Receptor Signaling,Estrogen Receptor Signaling,Gl…
409		miR-486-5p (and other miRNAs w/seed CCUGUAC)	-1.173	TargetScan Human	High (predicted)	84988	PPP1R16A	1.061
410		miR-486-5p (and other miRNAs w/seed CCUGUAC)	-1.173	TargetScan Human	High (predicted)	84068	SLC10A7	1.131
411		miR-486-5p (and other miRNAs w/seed CCUGUAC)	-1.173	TargetScan Human	High (predicted)	389058	SP5	2.768
412	hsa-mir-500a	miR-500a-5p (miRNAs w/seed AAUCCUU)	1.671	TargetScan Human	High (predicted)	8763	CD164	-1.03
413		miR-500a-5p (miRNAs w/seed AAUCCUU)	1.671	TargetScan Human	High (predicted)	54205	CYCS	-1.415	Amyotrophic Lateral Sclerosis Signaling,Apoptosis Signaling,CD27 Signaling in Lymphocytes,Ceramide Signaling,Cytotoxic T Lymphocyte-mediated Apoptosis of Target Cells,Death Receptor Signaling,Docosahexaenoic Acid (DHA) Signaling,Granzyme B Signaling,Huntington's Disease Signaling,Induction of Apoptosis by HIV1,Lymphotoxin β Receptor Signaling,Mitochondrial Dysfunction,Molecular Mechanisms of Canc…
414		miR-500a-5p (miRNAs w/seed AAUCCUU)	1.671	TargetScan Human	High (predicted)	9108	MTMR7	-1.189	3-phosphoinositide Biosynthesis,3-phosphoinositide Degradation,D-myo-inositol (1,4,5,6)-Tetrakisphosphate Biosynthesis,D-myo-inositol (3,4,5,6)-tetrakisphosphate Biosynthesis,D-myo-inositol-5-phosphate Metabolism,Superpathway of Inositol Phosphate Compounds
415		miR-500a-5p (miRNAs w/seed AAUCCUU)	1.671	TargetScan Human	High (predicted)	4942	OAT	-2.045	Arginine Biosynthesis IV,Arginine Degradation I (Arginase Pathway),Arginine Degradation VI (Arginase 2 Pathway),Citrulline Biosynthesis,Proline Biosynthesis II (from Arginine),Superpathway of Citrulline Metabolism
416		miR-500a-5p (miRNAs w/seed AAUCCUU)	1.671	TargetScan Human	High (predicted)	51109	RDH11	-1.353	RAR Activation,Retinoate Biosynthesis I,Retinol Biosynthesis,The Visual Cycle
417	hsa-mir-501	miR-501-5p (miRNAs w/seed AUCCUUU)	1.655	TargetScan Human	High (predicted)	8763	CD164	-1.03
418		miR-501-5p (miRNAs w/seed AUCCUUU)	1.655	TargetScan Human	High (predicted)	83539	CHST9	-4.582
419		miR-501-5p (miRNAs w/seed AUCCUUU)	1.655	TargetScan Human	High (predicted)	65983	GRAMD2B	-2.739
420		miR-501-5p (miRNAs w/seed AUCCUUU)	1.655	TargetScan Human	High (predicted)	165679	SPTSSB	-2.96
421		miR-501-5p (miRNAs w/seed AUCCUUU)	1.655	TargetScan Human	High (predicted)	6902	TBCA	-1.025
422	hsa-mir-532	miR-532-5p (and other miRNAs w/seed AUGCCUU)	1.452	TargetScan Human	High (predicted)	8120	AP3B2	-1.632
423		miR-532-5p (and other miRNAs w/seed AUGCCUU)	1.452	TargetScan Human	High (predicted)	92558	BICDL1	-3.408
424		miR-532-5p (and other miRNAs w/seed AUGCCUU)	1.452	TargetScan Human	High (predicted)	54205	CYCS	-1.415	Amyotrophic Lateral Sclerosis Signaling,Apoptosis Signaling,CD27 Signaling in Lymphocytes,Ceramide Signaling,Cytotoxic T Lymphocyte-mediated Apoptosis of Target Cells,Death Receptor Signaling,Docosahexaenoic Acid (DHA) Signaling,Granzyme B Signaling,Huntington's Disease Signaling,Induction of Apoptosis by HIV1,Lymphotoxin β Receptor Signaling,Mitochondrial Dysfunction,Molecular Mechanisms of Canc…
425		miR-532-5p (and other miRNAs w/seed AUGCCUU)	1.452	TargetScan Human	High (predicted)	642273	FAM110C	-4.215
426		miR-532-5p (and other miRNAs w/seed AUGCCUU)	1.452	TargetScan Human	High (predicted)	2494	NR5A2	-4.537	FXR/RXR Activation,Hepatic Cholestasis,LPS/IL-1 Mediated Inhibition of RXR Function,Role of Oct4 in Mammalian Embryonic Stem Cell Pluripotency,Wnt/β-catenin Signaling
427		miR-532-5p (and other miRNAs w/seed AUGCCUU)	1.452	TargetScan Human	High (predicted)	79912	PYROXD1	-1.036
428		miR-532-5p (and other miRNAs w/seed AUGCCUU)	1.452	TargetScan Human	High (predicted)	644538	SMIM10	-4.047
429	hsa-mir-1323	miR-548o-3p (and other miRNAs w/seed CAAAACU)	-5.975	TargetScan Human	High (predicted)	80034	CSRNP3	3.248
430		miR-548o-3p (and other miRNAs w/seed CAAAACU)	-5.975	TargetScan Human	High (predicted)	57403	RAB22A	1.082	AMPK Signaling
431		miR-548o-3p (and other miRNAs w/seed CAAAACU)	-5.975	TargetScan Human	High (predicted)	6591	SNAI2	3.267	Endocannabinoid Cancer Inhibition Pathway,Epithelial Adherens Junction Signaling,HOTAIR Regulatory Pathway,ILK Signaling,p53 Signaling,Regulation Of The Epithelial Mesenchymal Transition By Growth Factors Pathway,Regulation Of The Epithelial Mesenchymal Transition In Development Pathway,Regulation of the Epithelial-Mesenchymal Transition Pathway
432	hsa-mir-7704	miR-7704 (miRNAs w/seed GGGGUCG)	-2.954	TargetScan Human	High (predicted)	155066	ATP6V0E2	1.246	Iron homeostasis signaling pathway,Phagosome Maturation
433		miR-7704 (miRNAs w/seed GGGGUCG)	-2.954	TargetScan Human	High (predicted)	2784	GNB3	1.576	Androgen Signaling,Antiproliferative Role of Somatostatin Receptor 2,Axonal Guidance Signaling,Breast Cancer Regulation by Stathmin1,Cardiac Hypertrophy Signaling,Cardiac Hypertrophy Signaling (Enhanced),Cardiac β-adrenergic Signaling,CCR3 Signaling in Eosinophils,CCR5 Signaling in Macrophages,Colorectal Cancer Metastasis Signaling,CREB Signaling in Neurons,CXCR4 Signaling,Endocannabinoid Develop…
434		miR-7704 (miRNAs w/seed GGGGUCG)	-2.954	TargetScan Human	High (predicted)	51176	LEF1	5.495	Acute Myeloid Leukemia Signaling,Basal Cell Carcinoma Signaling,BEX2 Signaling Pathway,Colorectal Cancer Metastasis Signaling,Endocannabinoid Cancer Inhibition Pathway,Endometrial Cancer Signaling,Epithelial Adherens Junction Signaling,Factors Promoting Cardiogenesis in Vertebrates,Glioblastoma Multiforme Signaling,Hepatic Fibrosis Signaling Pathway,HOTAIR Regulatory Pathway,Human Embryonic Stem …
435		miR-7704 (miRNAs w/seed GGGGUCG)	-2.954	TargetScan Human	High (predicted)	4330	MN1	2.534
436		miR-7704 (miRNAs w/seed GGGGUCG)	-2.954	TargetScan Human	High (predicted)	4440	MSI1	1.558
437		miR-7704 (miRNAs w/seed GGGGUCG)	-2.954	TargetScan Human	High (predicted)	4762	NEUROG1	6.274	Transcriptional Regulatory Network in Embryonic Stem Cells
438		miR-7704 (miRNAs w/seed GGGGUCG)	-2.954	TargetScan Human	High (predicted)	5076	PAX2	5.377
439		miR-7704 (miRNAs w/seed GGGGUCG)	-2.954	TargetScan Human	High (predicted)	26469	PTPN18	1.12	Protein Kinase A Signaling
440		miR-7704 (miRNAs w/seed GGGGUCG)	-2.954	TargetScan Human	High (predicted)	57484	RNF150	1.339
441		miR-7704 (miRNAs w/seed GGGGUCG)	-2.954	TargetScan Human	High (predicted)	153769	SH3RF2	2.574
442		miR-7704 (miRNAs w/seed GGGGUCG)	-2.954	TargetScan Human	High (predicted)	160622	TAMALIN	1.612
443		miR-7704 (miRNAs w/seed GGGGUCG)	-2.954	TargetScan Human	High (predicted)	58525	WIZ	1.196
444	hsa-mir-7974	miR-7974 (miRNAs w/seed GGCUGUG)	-1.026	TargetScan Human	High (predicted)	115701	ALPK2	2.585
445		miR-7974 (miRNAs w/seed GGCUGUG)	-1.026	TargetScan Human	High (predicted)	633	BGN	1.471
446		miR-7974 (miRNAs w/seed GGCUGUG)	-1.026	TargetScan Human	High (predicted)	8927	BSN	1.316
447		miR-7974 (miRNAs w/seed GGCUGUG)	-1.026	TargetScan Human	High (predicted)	79096	C11orf49	1.05
448		miR-7974 (miRNAs w/seed GGCUGUG)	-1.026	TargetScan Human	High (predicted)	840	CASP7	1.187	Amyotrophic Lateral Sclerosis Signaling,Apoptosis Signaling,Cytotoxic T Lymphocyte-mediated Apoptosis of Target Cells,Death Receptor Signaling,Endocannabinoid Cancer Inhibition Pathway,Endoplasmic Reticulum Stress Pathway,Endothelin-1 Signaling,Huntington's Disease Signaling,Molecular Mechanisms of Cancer,Osteoarthritis Pathway,PEDF Signaling,Sphingosine-1-phosphate Signaling,Systemic Lupus Eryth…
449		miR-7974 (miRNAs w/seed GGCUGUG)	-1.026	TargetScan Human	High (predicted)	9620	CELSR1	2.103	Breast Cancer Regulation by Stathmin1,PCP pathway
450		miR-7974 (miRNAs w/seed GGCUGUG)	-1.026	TargetScan Human	High (predicted)	149465	CFAP57	2.673
451		miR-7974 (miRNAs w/seed GGCUGUG)	-1.026	TargetScan Human	High (predicted)	1141	CHRNB2	1.158	AMPK Signaling,Calcium Signaling,eNOS Signaling
452		miR-7974 (miRNAs w/seed GGCUGUG)	-1.026	TargetScan Human	High (predicted)	1268	CNR1	1.449	Breast Cancer Regulation by Stathmin1,cAMP-mediated signaling,Corticotropin Releasing Hormone Signaling,Endocannabinoid Cancer Inhibition Pathway,Endocannabinoid Developing Neuron Pathway,Endocannabinoid Neuronal Synapse Pathway,G-Protein Coupled Receptor Signaling,Gαi Signaling,Gαs Signaling,Hepatic Fibrosis Signaling Pathway,Reelin Signaling in Neurons
453		miR-7974 (miRNAs w/seed GGCUGUG)	-1.026	TargetScan Human	High (predicted)	6900	CNTN2	2.768
454		miR-7974 (miRNAs w/seed GGCUGUG)	-1.026	TargetScan Human	High (predicted)	284613	CYB561D1	1.315
455		miR-7974 (miRNAs w/seed GGCUGUG)	-1.026	TargetScan Human	High (predicted)	54898	ELOVL2	3.181	Stearate Biosynthesis I (Animals),Triacylglycerol Biosynthesis
456		miR-7974 (miRNAs w/seed GGCUGUG)	-1.026	TargetScan Human	High (predicted)	2121	EVC	1.011
457		miR-7974 (miRNAs w/seed GGCUGUG)	-1.026	TargetScan Human	High (predicted)	55733	HHAT	2.794	Molecular Mechanisms of Cancer,Protein Kinase A Signaling
458		miR-7974 (miRNAs w/seed GGCUGUG)	-1.026	TargetScan Human	High (predicted)	4157	MC1R	1.791	Breast Cancer Regulation by Stathmin1,cAMP-mediated signaling,G-Protein Coupled Receptor Signaling,Gαs Signaling,Melanocyte Development and Pigmentation Signaling
459		miR-7974 (miRNAs w/seed GGCUGUG)	-1.026	TargetScan Human	High (predicted)	4684	NCAM1	3.777
460		miR-7974 (miRNAs w/seed GGCUGUG)	-1.026	TargetScan Human	High (predicted)	4693	NDP	4.745	PCP pathway
461		miR-7974 (miRNAs w/seed GGCUGUG)	-1.026	TargetScan Human	High (predicted)	114879	OSBPL5	1.786
462		miR-7974 (miRNAs w/seed GGCUGUG)	-1.026	TargetScan Human	High (predicted)	5064	PALM	3.16
463		miR-7974 (miRNAs w/seed GGCUGUG)	-1.026	TargetScan Human	High (predicted)	117583	PARD3B	1.297
464		miR-7974 (miRNAs w/seed GGCUGUG)	-1.026	TargetScan Human	High (predicted)	5081	PAX7	6.306
465		miR-7974 (miRNAs w/seed GGCUGUG)	-1.026	TargetScan Human	High (predicted)	26469	PTPN18	1.12	Protein Kinase A Signaling
466		miR-7974 (miRNAs w/seed GGCUGUG)	-1.026	TargetScan Human	High (predicted)	5813	PURA	1.308
467		miR-7974 (miRNAs w/seed GGCUGUG)	-1.026	TargetScan Human	High (predicted)	56963	RGMA	1.403
468		miR-7974 (miRNAs w/seed GGCUGUG)	-1.026	TargetScan Human	High (predicted)	6092	ROBO2	1.952	Axonal Guidance Signaling
469		miR-7974 (miRNAs w/seed GGCUGUG)	-1.026	TargetScan Human	High (predicted)	8991	SELENBP1	1.369
470		miR-7974 (miRNAs w/seed GGCUGUG)	-1.026	TargetScan Human	High (predicted)	91404	SESTD1	1.109
471		miR-7974 (miRNAs w/seed GGCUGUG)	-1.026	TargetScan Human	High (predicted)	140885	SIRPA	1.254	3-phosphoinositide Biosynthesis,3-phosphoinositide Degradation,D-myo-inositol (1,4,5,6)-Tetrakisphosphate Biosynthesis,D-myo-inositol (3,4,5,6)-tetrakisphosphate Biosynthesis,D-myo-inositol-5-phosphate Metabolism,Production of Nitric Oxide and Reactive Oxygen Species in Macrophages,Protein Kinase A Signaling,Role of JAK2 in Hormone-like Cytokine Signaling,Superpathway of Inositol Phosphate Compou…
472		miR-7974 (miRNAs w/seed GGCUGUG)	-1.026	TargetScan Human	High (predicted)	6609	SMPD1	1.971	Ceramide Signaling,Endocannabinoid Cancer Inhibition Pathway,NGF Signaling,Sphingomyelin Metabolism,Sphingosine-1-phosphate Signaling,Type II Diabetes Mellitus Signaling,UVA-Induced MAPK Signaling,UVC-Induced MAPK Signaling
473		miR-7974 (miRNAs w/seed GGCUGUG)	-1.026	TargetScan Human	High (predicted)	23208	SYT11	1.293	Synaptogenesis Signaling Pathway
474		miR-7974 (miRNAs w/seed GGCUGUG)	-1.026	TargetScan Human	High (predicted)	84283	TMEM79	2.073
475		miR-7974 (miRNAs w/seed GGCUGUG)	-1.026	TargetScan Human	High (predicted)	115650	TNFRSF13C	2.41	Altered T Cell and B Cell Signaling in Rheumatoid Arthritis,B Cell Activating Factor Signaling,Communication between Innate and Adaptive Immune Cells,Primary Immunodeficiency Signaling,Systemic Lupus Erythematosus In B Cell Signaling Pathway,Systemic Lupus Erythematosus Signaling
476		miR-7974 (miRNAs w/seed GGCUGUG)	-1.026	TargetScan Human	High (predicted)	23331	TTC28	2.19
477		miR-7974 (miRNAs w/seed GGCUGUG)	-1.026	TargetScan Human	High (predicted)	285175	UNC80	1.377
478		miR-7974 (miRNAs w/seed GGCUGUG)	-1.026	TargetScan Human	High (predicted)	157680	VPS13B	1.017
479		miR-7974 (miRNAs w/seed GGCUGUG)	-1.026	TargetScan Human	High (predicted)	54361	WNT4	1.96	Axonal Guidance Signaling,Basal Cell Carcinoma Signaling,Cardiac Hypertrophy Signaling (Enhanced),Colorectal Cancer Metastasis Signaling,Factors Promoting Cardiogenesis in Vertebrates,Glioblastoma Multiforme Signaling,Hepatic Fibrosis Signaling Pathway,HOTAIR Regulatory Pathway,Human Embryonic Stem Cell Pluripotency,Molecular Mechanisms of Cancer,Ovarian Cancer Signaling,PCP pathway,Regulation Of…
480	hsa-mir-92b	miR-92a-3p (and other miRNAs w/seed AUUGCAC)	1.724	TargetScan Human	High (predicted)	16	AARS1	-1.028	Heparan Sulfate Biosynthesis,Heparan Sulfate Biosynthesis (Late Stages),Triacylglycerol Degradation,tRNA Charging
481		miR-92a-3p (and other miRNAs w/seed AUUGCAC)	1.724	TargetScan Human	High (predicted)	70	ACTC1	-4.949	Actin Cytoskeleton Signaling,Agranulocyte Adhesion and Diapedesis,Agrin Interactions at Neuromuscular Junction,Calcium Signaling,Caveolar-mediated Endocytosis Signaling,Cellular Effects of Sildenafil (Viagra),Clathrin-mediated Endocytosis Signaling,Crosstalk between Dendritic Cells and Natural Killer Cells,Death Receptor Signaling,EIF2 Signaling,Epithelial Adherens Junction Signaling,FAK Signalin…
482		miR-92a-3p (and other miRNAs w/seed AUUGCAC)	1.724	TargetScan Human	High (predicted)	83698	CALN1	-1.806
483		miR-92a-3p (and other miRNAs w/seed AUUGCAC)	1.724	TargetScan Human	High (predicted)	892	CCNC	-1.403	Estrogen Receptor Signaling,VDR/RXR Activation
484		miR-92a-3p (and other miRNAs w/seed AUUGCAC)	1.724	TargetScan Human	High (predicted)	56548	CHST7	-3.745	Chondroitin Sulfate Biosynthesis,Chondroitin Sulfate Biosynthesis (Late Stages),Dermatan Sulfate Biosynthesis,Dermatan Sulfate Biosynthesis (Late Stages),Heparan Sulfate Biosynthesis,Heparan Sulfate Biosynthesis (Late Stages),LPS/IL-1 Mediated Inhibition of RXR Function,Xenobiotic Metabolism CAR Signaling Pathway,Xenobiotic Metabolism PXR Signaling Pathway,Xenobiotic Metabolism Signaling
485		miR-92a-3p (and other miRNAs w/seed AUUGCAC)	1.724	TargetScan Human	High (predicted)	4189	DNAJB9	-1.089	Aldosterone Signaling in Epithelial Cells,NRF2-mediated Oxidative Stress Response,Protein Ubiquitination Pathway,Unfolded protein response
486		miR-92a-3p (and other miRNAs w/seed AUUGCAC)	1.724	TargetScan Human	High (predicted)	84661	DPY30	-1.168
487		miR-92a-3p (and other miRNAs w/seed AUUGCAC)	1.724	TargetScan Human	High (predicted)	1847	DUSP5	-2.949	3-phosphoinositide Biosynthesis,3-phosphoinositide Degradation,D-myo-inositol (1,4,5,6)-Tetrakisphosphate Biosynthesis,D-myo-inositol (3,4,5,6)-tetrakisphosphate Biosynthesis,D-myo-inositol-5-phosphate Metabolism,Protein Kinase A Signaling,Superpathway of Inositol Phosphate Compounds
488		miR-92a-3p (and other miRNAs w/seed AUUGCAC)	1.724	TargetScan Human	High (predicted)	23167	EFR3A	-1.093
489		miR-92a-3p (and other miRNAs w/seed AUUGCAC)	1.724	TargetScan Human	High (predicted)	54845	ESRP1	-10.212
490		miR-92a-3p (and other miRNAs w/seed AUUGCAC)	1.724	TargetScan Human	High (predicted)	158584	FAAH2	-1.038	Anandamide Degradation
491		miR-92a-3p (and other miRNAs w/seed AUUGCAC)	1.724	TargetScan Human	High (predicted)	56975	FAM20C	-3.038
492		miR-92a-3p (and other miRNAs w/seed AUUGCAC)	1.724	TargetScan Human	High (predicted)	2274	FHL2	-1.561
493		miR-92a-3p (and other miRNAs w/seed AUUGCAC)	1.724	TargetScan Human	High (predicted)	65983	GRAMD2B	-2.739
494		miR-92a-3p (and other miRNAs w/seed AUUGCAC)	1.724	TargetScan Human	High (predicted)	29841	GRHL1	-1.805
495		miR-92a-3p (and other miRNAs w/seed AUUGCAC)	1.724	TargetScan Human	High (predicted)	3417	IDH1	-1.136	Acute Myeloid Leukemia Signaling,Glioma Signaling
496		miR-92a-3p (and other miRNAs w/seed AUUGCAC)	1.724	TargetScan Human	High (predicted)	57565	KLHL14	-3.017
497		miR-92a-3p (and other miRNAs w/seed AUUGCAC)	1.724	TargetScan Human	High (predicted)	10184	LHFPL2	-1.065
498		miR-92a-3p (and other miRNAs w/seed AUUGCAC)	1.724	TargetScan Human	High (predicted)	4124	MAN2A1	-1.346
499		miR-92a-3p (and other miRNAs w/seed AUUGCAC)	1.724	TargetScan Human	High (predicted)	57574	MARCHF4	-1.233
500		miR-92a-3p (and other miRNAs w/seed AUUGCAC)	1.724	TargetScan Human	High (predicted)	255231	MCOLN2	-4.042
501		miR-92a-3p (and other miRNAs w/seed AUUGCAC)	1.724	TargetScan Human	High (predicted)	4354	MPP1	-2.375
502		miR-92a-3p (and other miRNAs w/seed AUUGCAC)	1.724	TargetScan Human,miRecords	Experimentally Observed,Moderate (predicted)	29116	MYLIP	-2.606	LXR/RXR Activation
503		miR-92a-3p (and other miRNAs w/seed AUUGCAC)	1.724	TargetScan Human	High (predicted)	4781	NFIB	-3.988	Aryl Hydrocarbon Receptor Signaling
504		miR-92a-3p (and other miRNAs w/seed AUUGCAC)	1.724	TargetScan Human	High (predicted)	51686	OAZ3	-2.111	Polyamine Regulation in Colon Cancer
505		miR-92a-3p (and other miRNAs w/seed AUUGCAC)	1.724	TargetScan Human	High (predicted)	26577	PCOLCE2	-1.315
506		miR-92a-3p (and other miRNAs w/seed AUUGCAC)	1.724	TargetScan Human	High (predicted)	54502	RBM47	-6.635
507		miR-92a-3p (and other miRNAs w/seed AUUGCAC)	1.724	Ingenuity Expert Findings	Experimentally Observed	117584	RFFL	-1.243
508		miR-92a-3p (and other miRNAs w/seed AUUGCAC)	1.724	TargetScan Human	High (predicted)	7050	TGIF1	-1.697	TGF-β Signaling
509		miR-92a-3p (and other miRNAs w/seed AUUGCAC)	1.724	TargetScan Human	High (predicted)	7360	UGP2	-4.034	Colanic Acid Building Blocks Biosynthesis,Glycogen Biosynthesis II (from UDP-D-Glucose)
510		miR-92a-3p (and other miRNAs w/seed AUUGCAC)	1.724	TargetScan Human	High (predicted)	57646	USP28	-2.066	Protein Ubiquitination Pathway
511		miR-92a-3p (and other miRNAs w/seed AUUGCAC)	1.724	miRecords	Experimentally Observed	7447	VSNL1	-6.843
512	hsa-mir-935	miR-935 (miRNAs w/seed CAGUUAC)	-1.599	TargetScan Human	High (predicted)	8997	KALRN	2.11	Axonal Guidance Signaling,Ephrin B Signaling,Ephrin Receptor Signaling,Synaptogenesis Signaling Pathway
513		miR-935 (miRNAs w/seed CAGUUAC)	-1.599	TargetScan Human	High (predicted)	85004	RERG	4.664
